# Supplementary material for: Multi-omic Analyses Shed Light on The Genetic Control of High-altitude Adaptation in Sheep
Source: Genomics Proteomics Bioinformatics. 2024 Apr 2;22(2):qzae030. doi: 10.1093/gpbjnl/qzae030 (PMC12016566; doi:10.1093/gpbjnl/qzae030)
Supplement: qzae030_Supplementary_Data [file qzae030_supplementary_data.zip › Table S2-done.xlsx]

## Sheet: Sheet1
Table S2 Summary of the information of 994 sheep genome data used in this study
Breeds/Populations	Subspecies	Species_ID	Origin	Sampling locations	Number
			Origion		Download	New	Total
Afar sheep	O. aries	ET_AFR	Africa	Ethiopia	1	0	1
Barki sheep	O. aries	EG_BAK	Africa	Egypt	3	0	3
Cameroon	O. aries	CM_CAM	Africa	Cameroon	43	0	43
Djallonke sheep	O. aries	CD_JAL	Africa	Burkina Faso	4	0	4
Dorper sheep	O. aries	AO_DUP	Africa	Angola	2	0	2
Dorper sheep	O. aries	CN_DUP	Africa	Xinjiang, China	6	0	6
Ethiopia sheep	O. aries	ET_BOG	Africa	Ethiopia	99	0	99
Mbororo sheep	O. aries	NG_MBO	Africa	Niger	3	0	3
Menz	O. aries	ET_MEN	Africa	Ethiopia	1	0	1
Mossi sheep	O. aries	BK_MOS	Africa	Burkina Faso	3	0	3
Namaqua afrikaner	O. aries	ZA_NQA	Africa	South Africa	1	0	1
Ossimi sheep	O. aries	EG_OSM	Africa	Egypt	2	0	2
Rahmani sheep	O. aries	EG_RAH	Africa	Egypt	2	0	2
Ronderib afrikaner	O. aries	ZA_RDA	Africa	South Africa	2	0	2
Sahelian sheep	O. aries	BK_SAH	Africa	Burkina Faso	3	0	3
Uda sheep	O. aries	CD_UDA	Africa	Chad	1	0	1
West african dwarf sheep	O. aries	CD_WFD	Africa	Chad	1	0	1
Yankasa sheep	O. aries	NG_YAK	Africa	Nigeria	1	0	1
Snow sheep	O. nivicola	Snow sheep	Americas	Northeastern Siberia	8	0	8
Bighron	O. canadensis	Bighorn	Americas	Canada	6	0	6
Thinhorn	O. dalli	Thinhorn	Americas	Canada	6	0	6
Brazilian bergamasca sheep	O. aries	BR_BEG	Americas	Brazil	2	0	2
Brazilian creole	O. aries	BR_BCS	Americas	Brazil	2	0	2
Morada nova	O. aries	BR_BMN	Americas	Brazil	2	0	2
Santa ines sheep	O. aries	BR_BSI	Americas	Brazil	1	0	1
Argali	O. ammon	Argali	Asia	China/Kyrgyzstan	10	1	11
Altay sheep	O. aries	CN_ALT	Asia	Xinjiang, China	14	0	14
Baerchuke sheep	O. aries	CN_BRK	Asia	Xinjiang, China	9	0	9
Bangladeshi	O. aries	BD_BGE	Asia	Bangladesh	2	0	2
Barga sheep	O. aries	MG_BAR	Asia	Monglia	2	0	2
Bashibai sheep	O. aries	CN_BSB	Asia	Xinjiang, China	39	0	39
Bayad sheep	O. aries	CN_BYD	Asia	Monglia	1	0	1
Bayinbuluke sheep	O. aries	CN_BYK	Asia	Xinjiang, China	34	0	34
Bozakh sheep	O. aries	AS_BOZ	Asia	Azerbaijian	2	0	2
Cele black sheep	O. aries	CN_CLB	Asia	Xinjiang, China	18	0	18
Chinese merino sheep	O. aries	CN_CNM	Asia	Xinjiang, China	20	0	20
Degeres mutton-wool sheep	O. aries	KZ_DEG	Asia	Kazakhstan	2	0	2
Diqing sheep	O. aries	CN_DQS	Asia	Diqing, Yunnan	9	0	9
Duolang sheep	O. aries	CN_DUL	Asia	Xinjiang, China	10	0	10
East friesian sheep	O. aries	CN_EFR	Asia	Gansu,China/Germany	10	0	10
Ganzi sheep	O. aries	CN_GZS	Asia	Ganzi, Sichuan	4	0	4
Garole	O. aries	IN_GAR	Asia	India	2	0	2
Garut	O. aries	ID_GUR	Asia	Indonesia	2	0	2
Guide black fur sheep	O. aries	CN_GDS	Asia	Guide, Qinhai, China	8	0	8
Hanzhong sheep	O. aries	CN_HZS	Asia	China	5	0	5
Hetian sheep	O. aries	CN_HTS	Asia	Xinjiang, China	5	0	5
Hu sheep	O. aries	CN_HU	Asia	Jiangsu, China	23	2	25
Hulun buir sheep	O. aries	CN_HLS	Asia	Inner Mongolia,China	5	0	5
Jaffna local sheep	O. aries	SL_LOC	Asia	Sri Lanka	1	0	1
Kachi sheep	O. aries	PK_KAS	Asia	Pakistan	1	0	1
Kage sheep	O. aries	NP_KAG	Asia	Nepal	2	0	2
Karakul sheep	O. aries	PK_KAL	Asia	Pakistan	3	0	3
Kazakh finewool sheep	O. aries	KZ_KAZ	Asia	Kazakhstan	2	0	2
Kazakh sheep	O. aries	CN_KAZ	Asia	Northern Chinese	5	0	5
Khotont sheep	O. aries	MG_KOT	Asia	Monglia	1	0	1
Lanping sheep	O. aries	CN_LP	Asia	China	0	10	10
Lanzhou large-tailed sheep	O. aries	CN_LLT	Asia	China	4	0	4
Large-tailed han sheep	O. aries	CN_LTH	Asia	China	9	0	9
Lop sheep	O. aries	CN_LOP	Asia	China	9	0	9
Mazekh sheep	O. aries	EA_OA	Asia	Azerbaijian	1	0	1
Minxian black fur sheep	O. aries	CN_MXS	Asia	China	9	0	9
Nellore sheep	O. aries	IN_NEL	Asia	India	1	0	1
Shiping gray sheep	O. aries	CN_SPS	Asia	Shiping, Yunnan, China	9	0	9
Sishui fur sheep	O. aries	CN_SSS	Asia	China	14	0	14
Small-tailed han sheep	O. aries	CN_STH	Asia	China	23	0	23
Sumatra	O. aries	ID_SUM	Asia	Indonesia	2	0	2
Sunite sheep	O. aries	CN_SNS	Asia	China	5	0	5
Taihang fur sheep	O. aries	CN_THF	Asia	Henan, China	5	0	5
Tamir sheep	O. aries	MG_TAM	Asia	Monglia	1	0	1
Tan sheep	O. aries	CN_TAN	Asia	Ningxia, China	22	0	22
Tashkurgan sheep	O. aries	CN_TSK	Asia	Qinghai, China	5	0	5
Tengchong sheep	O. aries	CN_TCS	Asia	Yunnan, China	12	0	12
Thalli sheep	O. aries	PK_TAL	Asia	Pakistan	2	0	2
Tibetan sheep	O. aries	CN_TIB	Asia	China	81	64	145
Tong sheep	O. aries	CN_TON	Asia	China	4	0	4
Ujimqin sheep	O. aries	CN_WZM	Asia	Inner Monglia, China	7	0	7
Wadi sheep	O. aries	CN_WDS	Asia	Binzhou, Shandong,China	18	0	18
Waggir sheep	O. aries	CN_WAG	Asia	Xinjiang, China	9	0	9
Weining sheep	O. aries	CN_WNS	Asia	Weining, Guizhou,China	9	0	9
Wuranke sheep	O. aries	CN_WRS	Asia	Inner Monglia, China	5	0	5
European mouflon	O. musimon	EU_MOU	Europe	Finland	16	0	16
Altamurana sheep	O. aries	IT_ATM	Europe	Italy	2	0	2
Australian merino	O. aries	AU_AUM	Europe	Australia	10	0	10
Baidarak sheep	O. aries	RU_BAD	Europe	Russia	3	0	3
Bentheimer sheep	O. aries	DE_BEN	Europe	Germany	1	0	1
Carpathian mountain sheep	O. aries	WK_MKS	Europe	Ukraine	1	0	1
Castellana	O. aries	ES_CAS	Europe	Spain	2	0	2
Caucasian sheep	O. aries	RU_CAU	Europe	Russia	1	0	1
Cheviot	O. aries	GB_CHV	Europe	United Kingdom	2	0	2
Churra	O. aries	ES_CHU	Europe	Spain	2	0	2
Dagestan mountain merino sheep	O. aries	RU_DME	Europe	Russia	1	0	1
Dalmatian sheep	O. aries	KL_DAL	Europe	Croatia	3	0	3
Dollgellau welsh mountain	O. aries	GB_DWM	Europe	United Kingdom	1	0	1
Feral sheep	O. aries	NW_FRL	Europe	Norway	3	0	3
Finnsheep	O. aries	FI_FIN	Europe	Finland	12	0	12
German merino sheep	O. aries	DE_DEM	Europe	Germany	3	0	3
Grey tronder sheep	O. aries	EU_OA	Europe	Norway	1	0	1
Hampshire sheep	O. aries	EN_HPX	Europe	England	2	0	2
Helsinge sheep	O. aries	SW_HEL	Europe	Sweden	1	0	1
Kuibyshev sheep	O. aries	RU_KBS	Europe	Russia	3	0	3
Lacaune	O. aries	FR_LAC	Europe	France	2	0	2
Leccese sheep	O. aries	IT_LES	Europe	Italy	2	0	2
North ronaldsay sheep	O. aries	SC_LOC	Europe	Scotland	1	0	1
Norwegian white sheep	O. aries	NW_NWB	Europe	Norway	3	0	3
Ojalada	O. aries	ES_OJA	Europe	Spain	2	0	2
Old spael sheep	O. aries	NW_OSP	Europe	Norway	3	0	3
Olkuska sheep	O. aries	PL_OLK	Europe	Poland	1	0	1
Pag island sheep	O. aries	KL_PAG	Europe	Croatia	3	0	3
Pramenka sheep	O. aries	SE_PRA	Europe	Serbia	2	0	2
Rhoen sheep	O. aries	DE_RHO	Europe	Germany	3	0	3
Ripollesa sheep	O. aries	ES_RIP	Europe	Spain	1	0	1
Romanov sheep	O. aries	RU_ROM	Europe	Russia	1	0	1
Romney sheep	O. aries	EN_RMN	Europe	United Kingdom	2	0	2
Salz	O. aries	ES_SAL	Europe	Spain	3	0	3
Scottish blackface	O. aries	GB_SBF	Europe	United Kingdom	1	0	1
Sumavska sheep	O. aries	JK_SUM	Europe	Czech Republic	1	0	1
Swiss mirror	O. aries	EU_SMS	Europe	Switzerland	1	0	1
Swiss white alpine	O. aries	EU_SWA	Europe	Switzerland	4	0	4
Texel sheep	O. aries	NL_TEX	Europe	The Netherlands	3	0	3
Transbaikal finewool sheep	O. aries	RU_IMP	Europe	Russia	3	0	3
Tregaon welsh mountain	O. aries	GB_TWM	Europe	United Kingdom	1	0	1
Valachian sheep	O. aries	JK_VAL	Europe	Czech Republic	2	0	2
Valais blacknose	O. aries	CH_VBN	Europe	Switzerland	1	0	1
Welsh hardy speckled face	O. aries	GB_WHS	Europe	United Kingdom	1	0	1
White mountain sheep	O. aries	DE_WMS	Europe	Germany	1	0	1
Zwartbles sheep	O. aries	NL_ZWA	Europe	The Netherlands	1	0	1
Local breed	Ovis aries	IR_LOC	Middle East	Iran	20	0	20
Urial	O. vignei	Urial	Middle East	Iran	6	0	6
Iranian mouflon	O. orientalis	IR_MOU	Middle East	Kerman, Iran	17	0	17
Afshari sheep	O. aries	IR_AFS	Middle East	Iran	6	0	6
Awassi sheep	O. aries	ME_AWA	Middle East	Iraq	2	0	2
Baluchi sheep	O. aries	IR_BLZ	Middle East	Iran	2	0	2
Cine capari	O. aries	TR_CCS	Middle East	Turkey	1	0	1
Ghezel sheep	O. aries	IR_GEZ	Middle East	Iran	2	0	2
Grey-shiraz sheep	O. aries	IR_GRS	Middle East	Iran	3	0	3
Hamdani sheep	O. aries	IQ_HAM	Middle East	Iraq	1	0	1
Karakas	O. aries	TR_KRS	Middle East	Turkey	1	0	1
Makui sheep	O. aries	IR_MAK	Middle East	Iran	2	0	2
Moghani sheep	O. aries	IR_MGH	Middle East	Iran	2	0	2
Norduz	O. aries	TR_NDZ	Middle East	Turkey	2	0	2
Sakiz	O. aries	TR_SKZ	Middle East	Turkey	2	0	2
Shal sheep	O. aries	IR_SAL	Middle East	Iran	1	0	1
Garut	O. aries	SEA_GT	Asia	Indonesia	2	0	2
Sumatra	O. aries	SEA_ST	Asia	Indonesia	2	0	2
Brazilian bergamasca sheep	O. aries	BR_BEG	Americas	Brazil	2	0	2
