# Supplementary material for: Multi-omic Analyses Shed Light on The Genetic Control of High-altitude Adaptation in Sheep
Source: Genomics Proteomics Bioinformatics. 2024 Apr 2;22(2):qzae030. doi: 10.1093/gpbjnl/qzae030 (PMC12016566; doi:10.1093/gpbjnl/qzae030)
Supplement: qzae030_Supplementary_Data [file qzae030_supplementary_data.zip › Table S3-done.xlsx]

## Sheet: Sheet1
Table S3 Sampling information of 293 individuals used in phylogenetic analysis
Breeds/Populations	Subspecies	Species_ID	Origin	Sampling locations	Number
					Download	New	Total
Cameroon	O. aries	CM_CAM	Africa	Cameroon	9	0	9
Ethiopia sheep	O. aries	ET_BOG	Africa	Ethiopia	12	0	12
Mbororo sheep	O. aries	NG_MBO	Africa	Niger	3	0	3
Djallonke sheep	O. aries	CD_JAL	Africa	Burkina Faso	2	0	2
Mossi sheep	O. aries	BK_MOS	Africa	Burkina Faso	3	0	3
Sahelian sheep	O. aries	BK_SAH	Africa	Burkina Faso	3	0	3
Djallonke sheep	O. aries	CD_JAL	Africa	Burkina Faso	2	0	2
Uda sheep	O. aries	CD_UDA	Africa	Chad	1	0	1
West african dwarf sheep	O. aries	CD_WFD	Africa	Chad	1	0	1
Barki sheep	O. aries	EG_BAK	Africa	Egypt	3	0	3
Ossimi sheep	O. aries	EG_OSM	Africa	Egypt	2	0	2
Rahmani sheep	O. aries	EG_RAH	Africa	Egypt	2	0	2
Snow sheep	O. nivicola	Snow sheep	Americas	Northeastern Siberia	8	0	8
Thinhorn	O. dalli	Thinhorn	Americas	Canada	6	0	6
Bighron	O. canadensis	Bighorn	Americas	Canada	6	0	6
Brazilian creole	O. aries	BR_BCS	Americas	Brazil	2	0	2
Argali	O. ammon	Argali	Asia	China/Kyrgyzstan	10	1	11
Brazilian bergamasca sheep	O. aries	BR_BEG	Americas	Brazil	2	0	2
Tibetan sheep	O. aries	CN_TIB	Central Asia	China	12	39	51
East friesian sheep	O. aries	CN_EFR	Central Asia	Gansu,China/Germany	4	0	4
Guide black fur sheep	O. aries	CN_GDS	Central Asia	Guide, Qinhai, China	8	0	8
Garut	O. aries	ID_GUR	Central Asia	Indonesia	2	0	2
Sumatra	O. aries	ID_SUM	Central Asia	Indonesia	2	0	2
Karakul sheep	O. aries	PK_KAL	Central Asia	Pakistan	3	0	3
Large-tailed han sheep	O. aries	CN_LTH	Central Asia	China	9	0	9
Hu sheep	O. aries	CN_HU	Central Asia	Jiangsu, China	9	2	11
Small-tailed han sheep	O. aries	CN_STH	Central Asia	China	13	0	13
European mouflon	O. musimon	EU_MOU	Europe	Finland	16	0	16
Sumavska sheep	O. aries	JK_SUM	Europe	Czech Republic	1	0	1
Hampshire sheep	O. aries	EN_HPX	Europe	England	2	0	2
Romney sheep	O. aries	EN_RMN	Europe	United Kingdom	2	0	2
Finnsheep	O. aries	FI_FIN	Europe	Finland	12	0	12
German merino sheep	O. aries	DE_DEM	Europe	Germany	3	0	3
Texel sheep	O. aries	NL_TEX	Europe	The Netherlands	3	0	3
Zwartbles sheep	O. aries	NL_ZWA	Europe	The Netherlands	1	0	1
Feral sheep	O. aries	NW_FRL	Europe	Norway	3	0	3
Grey tronder sheep	O. aries	EU_OA	Europe	Norway	1	0	1
Norwegian white sheep	O. aries	NW_NWB	Europe	Norway	3	0	3
Old spael sheep	O. aries	NW_OSP	Europe	Norway	3	0	3
North ronaldsay sheep	O. aries	SC_LOC	Europe	Scotland	1	0	1
Castellana	O. aries	ES_CAS	Europe	Spain	2	0	2
Swiss mirror	O. aries	EU_SMS	Europe	Switzerland	1	0	1
Swiss white alpine	O. aries	EU_SWA	Europe	Switzerland	4	0	4
Cheviot	O. aries	GB_CHV	Europe	United Kingdom	2	0	2
Romney sheep	O. aries	EN_RMN	Europe	United Kingdom	2	0	2
Urial	O. vignei	Urial	Middle East	Iran	6	0	6
Iranian mouflon	O. orientalis	IR_MOU	Middle East	Kerman, Iran	17	0	17
Afshari sheep	O. aries	IR_AFS	Middle East	Iran	6	0	6
Makui sheep	O. aries	IR_MAK	Middle East	Iran	2	0	2
Moghani sheep	O. aries	IR_MGH	Middle East	Iran	2	0	2
Awassi sheep	O. aries	ME_AWA	Middle East	Iraq	2	0	2
Hamdani sheep	O. aries	IQ_HAM	Middle East	Iraq	1	0	1
Local breed	O. aries	IR_LOC	Middle East	Iran	10	0	10
Garut	O. aries	SEA_GT	South East Asia	Indonesia	2	0	2
Sumatra	O. aries	SEA_ST	South East Asia	Indonesia	2	0	2
