# Supplementary material for: Multi-omic Analyses Shed Light on The Genetic Control of High-altitude Adaptation in Sheep
Source: Genomics Proteomics Bioinformatics. 2024 Apr 2;22(2):qzae030. doi: 10.1093/gpbjnl/qzae030 (PMC12016566; doi:10.1093/gpbjnl/qzae030)
Supplement: qzae030_Supplementary_Data [file qzae030_supplementary_data.zip › Table S4-done.xlsx]

## Sheet: Sheet3
Table S4 Significant SNPs and INDELs identified based on GWAS
Note: GWAS, genome-wide association study; SNPs, single nucleotide polymorphisms; INDELs, insertions and deletions.
Chromosome	Pos	P value	Ref	Alt	Region	Symbol
1	108028782	5.21e-10	A	G	downstream_gene_variant	FCRL3
1	108028782	5.21e-10	A	G	downstream_gene_variant	LOC101108789
1	108028782	5.21e-10	A	G	intergenic_region	LOC101108789-FCRL3
1	120965990	1.16e-11	A	T	intergenic_region	LOC121816055-LOC114111399
12	23819791	1e-10	A	G	downstream_gene_variant	LOC121816095
12	23819791	1e-10	A	G	intergenic_region	LOC121816095-TRNAF-GAA
12	23896020	8.77e-11	C	T	intergenic_region	LOC121816095-TRNAF-GAA
12	23933159	1.18e-10	C	T	intergenic_region	LOC121816095-TRNAF-GAA
12	23933622	1.09e-10	G	T	intergenic_region	LOC121816095-TRNAF-GAA
12	23933676	1.12e-10	C	A	intergenic_region	LOC121816095-TRNAF-GAA
12	23934619	1.3e-10	G	A	intergenic_region	LOC121816095-TRNAF-GAA
12	25690363	8.09e-11	G	A	intron_variant	DISP1
12	26379387	2.33e-14	C	A	intron_variant	TP53BP2
12	26420181	3.07e-14	T	C	intron_variant	TP53BP2
12	57323478	3.28e-12	T	C	intron_variant	PAPPA2
14	57819963	1.25e-10	C	T	intergenic_region	HAS1-LOC101103089
14	57823347	1.43e-09	G	GC	intergenic_region	HAS1-LOC101103089
14	8907305	1.36e-15	G	A	intron_variant	CDH13
15	47847404	1.09e-09	G	A	intergenic_region	LOC105613974-LOC114118591
15	47934926	7.16e-12	G	C	intergenic_region	LOC101104931-LOC101102421
15	47934926	7.16e-12	G	C	upstream_gene_variant	LOC101102421
15	47934929	1.98e-11	T	C	intergenic_region	LOC101104931-LOC101102421
15	47934929	1.98e-11	T	C	upstream_gene_variant	LOC101102421
15	47934937	2.2e-12	T	A	intergenic_region	LOC101104931-LOC101102421
15	47934937	2.2e-12	T	A	upstream_gene_variant	LOC101102421
15	47934993	1.21e-11	T	A	intergenic_region	LOC101104931-LOC101102421
15	47934993	1.21e-11	T	A	upstream_gene_variant	LOC101102421
15	47935023	3.38e-11	T	A	intergenic_region	LOC101104931-LOC101102421
15	47935023	3.38e-11	T	A	upstream_gene_variant	LOC101102421
15	47935080	2.24e-10	C	G	intergenic_region	LOC101104931-LOC101102421
15	47935080	2.24e-10	C	G	upstream_gene_variant	LOC101102421
15	47935269	2.46e-11	G	A	intergenic_region	LOC101104931-LOC101102421
15	47935269	2.46e-11	G	A	upstream_gene_variant	LOC101102421
15	47935271	2.46e-11	A	G	intergenic_region	LOC101104931-LOC101102421
15	47935271	2.46e-11	A	G	upstream_gene_variant	LOC101102421
15	47935303	6e-11	A	AGAG	intergenic_region	LOC101104931-LOC101102421
15	47935303	6e-11	A	AGAG	upstream_gene_variant	LOC101102421
15	47935310	3.09e-11	T	C	intergenic_region	LOC101104931-LOC101102421
15	47935310	3.09e-11	T	C	upstream_gene_variant	LOC101102421
15	47935428	9.82e-11	C	T	intergenic_region	LOC101104931-LOC101102421
15	47935428	9.82e-11	C	T	upstream_gene_variant	LOC101102421
15	47935456	8.6e-10	T	C	intergenic_region	LOC101104931-LOC101102421
15	47935456	8.6e-10	T	C	upstream_gene_variant	LOC101102421
15	47935524	1.85e-11	G	A	intergenic_region	LOC101104931-LOC101102421
15	47935524	1.85e-11	G	A	upstream_gene_variant	LOC101102421
15	47935563	3.98e-13	C	T	intergenic_region	LOC101104931-LOC101102421
15	47935563	3.98e-13	C	T	upstream_gene_variant	LOC101102421
15	47935626	7.74e-11	G	A	intergenic_region	LOC101104931-LOC101102421
15	47935626	7.74e-11	G	A	upstream_gene_variant	LOC101102421
15	47935696	6.33e-12	G	A	intergenic_region	LOC101104931-LOC101102421
15	47935696	6.33e-12	G	A	upstream_gene_variant	LOC101102421
15	47936285	1.94e-11	T	C	synonymous_variant	LOC101102421
15	47936440	1.11e-09	C	T	synonymous_variant	LOC101102421
15	47936444	2.33e-12	G	A	missense_variant	LOC101102421
15	47936839	1.13e-11	A	G	missense_variant	LOC101102421
15	47936863	4.12e-11	A	G	missense_variant	LOC101102421
15	47936870	1.27e-10	G	A	missense_variant	LOC101102421
15	47937304	2.71e-13	T	TGAA	downstream_gene_variant	LOC101102421
15	47937304	2.71e-13	T	TGAA	intergenic_region	LOC101102421-HBE1
15	47937557	6.29e-14	C	T	downstream_gene_variant	LOC101102421
15	47937557	6.29e-14	C	T	intergenic_region	LOC101102421-HBE1
15	47937884	7.9e-11	C	T	downstream_gene_variant	LOC101102421
15	47937884	7.9e-11	C	T	intergenic_region	LOC101102421-HBE1
15	47938090	1.79e-14	G	A	downstream_gene_variant	LOC101102421
15	47938090	1.79e-14	G	A	intergenic_region	LOC101102421-HBE1
15	47938607	4.37e-11	G	A	downstream_gene_variant	LOC101102421
15	47938607	4.37e-11	G	A	intergenic_region	LOC101102421-HBE1
15	47938693	5.66e-13	C	T	downstream_gene_variant	LOC101102421
15	47938693	5.66e-13	C	T	intergenic_region	LOC101102421-HBE1
15	47940471	1.66e-10	A	G	downstream_gene_variant	LOC101102421
15	47940471	1.66e-10	A	G	intergenic_region	LOC101102421-HBE1
15	47941608	9.01e-10	C	T	downstream_gene_variant	LOC101102421
15	47941608	9.01e-10	C	T	intergenic_region	LOC101102421-HBE1
15	47941754	5.34e-13	C	T	downstream_gene_variant	LOC101102421
15	47941754	5.34e-13	C	T	intergenic_region	LOC101102421-HBE1
15	47941820	3.51e-12	G	A	downstream_gene_variant	LOC101102421
15	47941820	3.51e-12	G	A	intergenic_region	LOC101102421-HBE1
15	47942004	9.69e-11	A	C	downstream_gene_variant	LOC101102421
15	47942004	9.69e-11	A	C	intergenic_region	LOC101102421-HBE1
15	47942052	2.2e-10	A	G	downstream_gene_variant	LOC101102421
15	47942052	2.2e-10	A	G	intergenic_region	LOC101102421-HBE1
15	47942093	1.32e-11	A	G	intergenic_region	LOC101102421-HBE1
15	47942429	1.06e-10	C	T	intergenic_region	LOC101102421-HBE1
15	47942442	8.44e-12	A	G	intergenic_region	LOC101102421-HBE1
15	47942469	7.03e-10	A	G	intergenic_region	LOC101102421-HBE1
15	47942577	1.94e-11	T	C	intergenic_region	LOC101102421-HBE1
15	47942649	6.07e-14	G	GA	intergenic_region	LOC101102421-HBE1
15	47942665	5.08e-14	G	A	intergenic_region	LOC101102421-HBE1
15	47942707	2.1e-11	A	G	intergenic_region	LOC101102421-HBE1
15	47942832	1.04e-11	C	T	intergenic_region	LOC101102421-HBE1
15	47942876	1.66e-10	A	C	intergenic_region	LOC101102421-HBE1
15	47942883	1.73e-10	A	C	intergenic_region	LOC101102421-HBE1
15	47943072	6.82e-11	T	C	intergenic_region	LOC101102421-HBE1
15	47943245	8.61e-11	G	A	intergenic_region	LOC101102421-HBE1
15	47943344	1.16e-10	A	C	intergenic_region	LOC101102421-HBE1
15	47943519	2.5e-11	A	T	intergenic_region	LOC101102421-HBE1
15	47943683	2.27e-12	C	T	intergenic_region	LOC101102421-HBE1
15	47943814	9.88e-12	T	C	intergenic_region	LOC101102421-HBE1
15	47943816	9.88e-12	T	C	intergenic_region	LOC101102421-HBE1
15	47943835	9.26e-10	G	A	intergenic_region	LOC101102421-HBE1
15	47944029	2.17e-12	G	A	intergenic_region	LOC101102421-HBE1
15	47944319	4.67e-11	C	T	intergenic_region	LOC101102421-HBE1
15	47944455	3.63e-12	C	A	intergenic_region	LOC101102421-HBE1
15	47944502	8.16e-14	A	AC	intergenic_region	LOC101102421-HBE1
15	47944504	5.95e-14	A	T	intergenic_region	LOC101102421-HBE1
15	47944519	1.43e-13	A	G	intergenic_region	LOC101102421-HBE1
15	47944581	4.04e-13	A	G	intergenic_region	LOC101102421-HBE1
15	47944715	1.45e-11	G	A	intergenic_region	LOC101102421-HBE1
15	47944916	5.93e-12	C	T	intergenic_region	LOC101102421-HBE1
15	47944957	1.43e-13	G	A	intergenic_region	LOC101102421-HBE1
15	47944986	2.49e-11	T	A	intergenic_region	LOC101102421-HBE1
15	47944987	2.49e-11	T	C	intergenic_region	LOC101102421-HBE1
15	47945023	4.26e-12	A	T	intergenic_region	LOC101102421-HBE1
15	47945069	1.43e-13	C	T	intergenic_region	LOC101102421-HBE1
15	47945090	1.05e-11	T	C	intergenic_region	LOC101102421-HBE1
15	47945104	7.37e-11	C	A	intergenic_region	LOC101102421-HBE1
15	47945115	3.14e-12	T	C	intergenic_region	LOC101102421-HBE1
15	47945116	3.14e-12	T	G	intergenic_region	LOC101102421-HBE1
15	47945130	1.07e-10	C	T	intergenic_region	LOC101102421-HBE1
15	47945179	6.52e-11	G	A	intergenic_region	LOC101102421-HBE1
15	47945222	3.92e-11	G	A	intergenic_region	LOC101102421-HBE1
15	47945269	4.18e-13	T	A	intergenic_region	LOC101102421-HBE1
15	47945561	4.43e-12	T	G	intergenic_region	LOC101102421-HBE1
15	47945682	1.23e-09	C	T	intergenic_region	LOC101102421-HBE1
15	47945925	1.68e-10	C	A	intergenic_region	LOC101102421-HBE1
15	47946012	3.94e-12	A	G	intergenic_region	LOC101102421-HBE1
15	47946044	6.14e-10	G	A	intergenic_region	LOC101102421-HBE1
15	47946334	8.78e-12	C	T	intergenic_region	LOC101102421-HBE1
15	47946740	7.03e-12	TTTA	T	intergenic_region	LOC101102421-HBE1
15	47946757	5.26e-13	G	A	intergenic_region	LOC101102421-HBE1
15	47946778	7.4e-12	T	A	intergenic_region	LOC101102421-HBE1
15	47946874	5.47e-11	T	C	intergenic_region	LOC101102421-HBE1
15	47946944	3.68e-11	T	C	intergenic_region	LOC101102421-HBE1
15	47946985	3.21e-11	C	T	intergenic_region	LOC101102421-HBE1
15	47947102	1.99e-10	A	G	intergenic_region	LOC101102421-HBE1
15	47947147	9.27e-11	C	T	intergenic_region	LOC101102421-HBE1
15	47947433	2.07e-12	G	A	intergenic_region	LOC101102421-HBE1
15	47947594	3.98e-11	G	A	intergenic_region	LOC101102421-HBE1
15	47947604	4.38e-10	A	G	intergenic_region	LOC101102421-HBE1
15	47947701	3.47e-11	G	T	intergenic_region	LOC101102421-HBE1
15	47947720	5.14e-10	A	G	intergenic_region	LOC101102421-HBE1
15	47947776	4.74e-11	C	T	intergenic_region	LOC101102421-HBE1
15	47947827	2.93e-14	A	G	intergenic_region	LOC101102421-HBE1
15	47948128	4.23e-13	A	C	intergenic_region	LOC101102421-HBE1
15	47948203	2.27e-14	G	T	intergenic_region	LOC101102421-HBE1
15	47948271	2.35e-12	G	A	intergenic_region	LOC101102421-HBE1
15	47948277	1.33e-12	G	A	intergenic_region	LOC101102421-HBE1
15	47948326	4.36e-11	C	T	intergenic_region	LOC101102421-HBE1
15	47948506	5.16e-11	C	T	intergenic_region	LOC101102421-HBE1
15	47948555	1.42e-10	A	G	intergenic_region	LOC101102421-HBE1
15	47948559	6.58e-10	G	A	intergenic_region	LOC101102421-HBE1
15	47948590	4.1e-10	C	G	intergenic_region	LOC101102421-HBE1
15	47948614	2.09e-10	A	T	intergenic_region	LOC101102421-HBE1
15	47948643	2.83e-11	G	A	intergenic_region	LOC101102421-HBE1
15	47948650	1.28e-11	T	A	intergenic_region	LOC101102421-HBE1
15	47948651	1.28e-11	C	T	intergenic_region	LOC101102421-HBE1
15	47948670	6.41e-12	T	A	intergenic_region	LOC101102421-HBE1
15	47948680	4.33e-11	C	T	intergenic_region	LOC101102421-HBE1
15	47948682	1.1e-12	T	C	intergenic_region	LOC101102421-HBE1
15	47948686	4.33e-11	T	C	intergenic_region	LOC101102421-HBE1
15	47948699	7.21e-13	T	A	intergenic_region	LOC101102421-HBE1
15	47948708	1.36e-09	A	G	intergenic_region	LOC101102421-HBE1
15	47948730	1.79e-10	T	C	intergenic_region	LOC101102421-HBE1
15	47948733	4.09e-10	G	A	intergenic_region	LOC101102421-HBE1
15	47948740	2.68e-10	A	G	intergenic_region	LOC101102421-HBE1
15	47948774	9.13e-10	A	G	intergenic_region	LOC101102421-HBE1
15	47948777	5.49e-10	A	T	intergenic_region	LOC101102421-HBE1
15	47948868	6.25e-12	A	G	intergenic_region	LOC101102421-HBE1
15	47948873	1.49e-10	A	G	intergenic_region	LOC101102421-HBE1
15	47948906	2.04e-10	A	G	intergenic_region	LOC101102421-HBE1
15	47948919	2.31e-10	C	T	intergenic_region	LOC101102421-HBE1
15	47948980	8.37e-11	C	T	intergenic_region	LOC101102421-HBE1
15	47948987	4.69e-11	A	G	intergenic_region	LOC101102421-HBE1
15	47949030	2.45e-10	C	T	intergenic_region	LOC101102421-HBE1
15	47949036	3.2e-10	A	C	intergenic_region	LOC101102421-HBE1
15	47949042	6.92e-10	C	T	intergenic_region	LOC101102421-HBE1
15	47949095	9.29e-10	G	C	intergenic_region	LOC101102421-HBE1
15	47949409	1.09e-10	T	C	intergenic_region	LOC101102421-HBE1
15	47949416	9.49e-10	G	A	intergenic_region	LOC101102421-HBE1
15	47949424	3.47e-11	T	C	intergenic_region	LOC101102421-HBE1
15	47949434	5.06e-11	G	A	intergenic_region	LOC101102421-HBE1
15	47949440	1.54e-11	G	A	intergenic_region	LOC101102421-HBE1
15	47949447	1.74e-10	G	A	intergenic_region	LOC101102421-HBE1
15	47949468	1.13e-11	T	A	intergenic_region	LOC101102421-HBE1
15	47949491	9.67e-10	A	G	intergenic_region	LOC101102421-HBE1
15	47949621	7.52e-14	A	G	intergenic_region	LOC101102421-HBE1
15	47949629	6e-14	G	A	intergenic_region	LOC101102421-HBE1
15	47949646	1.16e-12	T	C	intergenic_region	LOC101102421-HBE1
15	47949649	1.78e-13	G	C	intergenic_region	LOC101102421-HBE1
15	47949669	2.47e-12	G	A	intergenic_region	LOC101102421-HBE1
15	47949705	3.76e-12	T	C	intergenic_region	LOC101102421-HBE1
15	47949709	1.58e-11	T	C	intergenic_region	LOC101102421-HBE1
15	47949725	9.72e-12	A	G	intergenic_region	LOC101102421-HBE1
15	47949756	7.84e-12	C	T	intergenic_region	LOC101102421-HBE1
15	47949757	7.84e-12	A	G	intergenic_region	LOC101102421-HBE1
15	47949777	8.27e-10	G	A	intergenic_region	LOC101102421-HBE1
15	47949795	4.24e-10	T	C	intergenic_region	LOC101102421-HBE1
15	47949854	1.06e-12	A	T	intergenic_region	LOC101102421-HBE1
15	47949864	3.54e-10	A	G	intergenic_region	LOC101102421-HBE1
15	47949877	6.47e-12	A	G	intergenic_region	LOC101102421-HBE1
15	47949880	9.84e-12	C	T	intergenic_region	LOC101102421-HBE1
15	47950372	8.92e-12	A	T	intergenic_region	LOC101102421-HBE1
15	47950393	1.27e-10	A	G	intergenic_region	LOC101102421-HBE1
15	47950429	2.94e-11	G	A	intergenic_region	LOC101102421-HBE1
15	47950477	3.5e-13	T	C	intergenic_region	LOC101102421-HBE1
15	47950478	3.5e-13	C	T	intergenic_region	LOC101102421-HBE1
15	47950497	4.66e-14	C	T	intergenic_region	LOC101102421-HBE1
15	47950512	4.93e-14	G	A	intergenic_region	LOC101102421-HBE1
15	47950582	9.93e-12	G	T	intergenic_region	LOC101102421-HBE1
15	47950584	2.33e-12	A	C	intergenic_region	LOC101102421-HBE1
15	47950609	1.54e-11	A	G	intergenic_region	LOC101102421-HBE1
15	47950614	3.87e-11	T	C	intergenic_region	LOC101102421-HBE1
15	47950652	7.37e-10	T	TGATA	intergenic_region	LOC101102421-HBE1
15	47950677	2.92e-10	T	C	intergenic_region	LOC101102421-HBE1
15	47950690	3.52e-10	A	G	intergenic_region	LOC101102421-HBE1
15	47950698	2.26e-10	T	C	intergenic_region	LOC101102421-HBE1
15	47950784	7.46e-10	A	C	intergenic_region	LOC101102421-HBE1
15	47950832	2.74e-11	TA	T	intergenic_region	LOC101102421-HBE1
15	47950837	1.48e-11	A	G	intergenic_region	LOC101102421-HBE1
15	47950856	3.37e-10	T	C	intergenic_region	LOC101102421-HBE1
15	47950857	2.9e-10	T	C	intergenic_region	LOC101102421-HBE1
15	47950873	1.76e-10	G	T	intergenic_region	LOC101102421-HBE1
15	47950877	7.47e-11	G	A	intergenic_region	LOC101102421-HBE1
15	47950883	7.73e-11	T	C	intergenic_region	LOC101102421-HBE1
15	47950903	9.29e-12	G	A	intergenic_region	LOC101102421-HBE1
15	47950910	5.38e-12	C	T	intergenic_region	LOC101102421-HBE1
15	47950918	8.96e-13	C	T	intergenic_region	LOC101102421-HBE1
15	47950963	3.44e-14	C	T	intergenic_region	LOC101102421-HBE1
15	47950987	1.33e-14	T	G	intergenic_region	LOC101102421-HBE1
15	47950993	2.33e-14	G	T	intergenic_region	LOC101102421-HBE1
15	47950997	1.4e-14	G	T	intergenic_region	LOC101102421-HBE1
15	47951244	5.75e-11	T	A	intergenic_region	LOC101102421-HBE1
15	47951278	1.27e-11	C	A	intergenic_region	LOC101102421-HBE1
15	47951286	9.31e-11	C	T	intergenic_region	LOC101102421-HBE1
15	47951289	3.03e-12	A	G	intergenic_region	LOC101102421-HBE1
15	47951291	9.31e-11	T	C	intergenic_region	LOC101102421-HBE1
15	47951301	2.29e-11	G	T	intergenic_region	LOC101102421-HBE1
15	47951336	2.85e-12	G	A	intergenic_region	LOC101102421-HBE1
15	47951565	1.34e-11	G	C	intergenic_region	LOC101102421-HBE1
15	47951572	7.09e-11	AAC	A	intergenic_region	LOC101102421-HBE1
15	47951585	2.65e-10	A	G	intergenic_region	LOC101102421-HBE1
15	47951589	1.45e-10	C	G	intergenic_region	LOC101102421-HBE1
15	47951598	6.76e-12	T	C	intergenic_region	LOC101102421-HBE1
15	47951640	1.25e-11	C	T	intergenic_region	LOC101102421-HBE1
15	47951645	1.32e-11	G	T	intergenic_region	LOC101102421-HBE1
15	47951669	6.49e-13	G	A	intergenic_region	LOC101102421-HBE1
15	47951701	5.01e-13	G	C	intergenic_region	LOC101102421-HBE1
15	47951710	8.27e-13	A	G	intergenic_region	LOC101102421-HBE1
15	47951730	9.68e-14	G	T	intergenic_region	LOC101102421-HBE1
15	47951749	6.68e-14	G	C	intergenic_region	LOC101102421-HBE1
15	47951781	8.88e-12	C	T	intergenic_region	LOC101102421-HBE1
15	47951782	8.88e-12	A	G	intergenic_region	LOC101102421-HBE1
15	47951806	7.54e-12	C	T	intergenic_region	LOC101102421-HBE1
15	47951807	7.54e-12	C	T	intergenic_region	LOC101102421-HBE1
15	47951819	6.96e-11	G	A	intergenic_region	LOC101102421-HBE1
15	47951820	6.96e-11	G	C	intergenic_region	LOC101102421-HBE1
15	47951828	8.94e-12	G	GAAAAGTATACT	intergenic_region	LOC101102421-HBE1
15	47951987	3.36e-12	ATATG	A	intergenic_region	LOC101102421-HBE1
15	47952433	5.24e-10	G	GAT	intergenic_region	LOC101102421-HBE1
15	47952465	5.18e-11	G	A	intergenic_region	LOC101102421-HBE1
15	47952488	1.55e-11	C	T	intergenic_region	LOC101102421-HBE1
15	47952489	1.55e-11	A	G	intergenic_region	LOC101102421-HBE1
15	47952500	8.85e-12	C	A	intergenic_region	LOC101102421-HBE1
15	47952512	1.84e-11	C	T	intergenic_region	LOC101102421-HBE1
15	47952525	1.38e-11	G	A	intergenic_region	LOC101102421-HBE1
15	47952533	1.38e-11	T	C	intergenic_region	LOC101102421-HBE1
15	47952541	1.38e-11	C	G	intergenic_region	LOC101102421-HBE1
15	47952549	1.22e-11	A	G	intergenic_region	LOC101102421-HBE1
15	47952589	1.2e-09	A	G	intergenic_region	LOC101102421-HBE1
15	47952600	1.42e-09	T	C	intergenic_region	LOC101102421-HBE1
15	47952647	1.09e-09	T	C	intergenic_region	LOC101102421-HBE1
15	47952749	1.36e-09	G	T	intergenic_region	LOC101102421-HBE1
15	47952771	3.9e-11	T	TTC	intergenic_region	LOC101102421-HBE1
15	47952787	4.7e-11	G	T	intergenic_region	LOC101102421-HBE1
15	47952791	8.74e-11	T	A	intergenic_region	LOC101102421-HBE1
15	47952803	9.8e-11	G	A	intergenic_region	LOC101102421-HBE1
15	47952829	6.02e-11	C	T	intergenic_region	LOC101102421-HBE1
15	47952838	7.74e-11	A	C	intergenic_region	LOC101102421-HBE1
15	47952853	5.7e-10	A	G	intergenic_region	LOC101102421-HBE1
15	47952863	7.91e-11	C	T	intergenic_region	LOC101102421-HBE1
15	47952871	6.23e-11	G	A	intergenic_region	LOC101102421-HBE1
15	47952896	1.06e-10	G	A	intergenic_region	LOC101102421-HBE1
15	47952947	1.12e-10	T	C	intergenic_region	LOC101102421-HBE1
15	47952959	1.1e-10	A	G	intergenic_region	LOC101102421-HBE1
15	47952978	2.63e-10	C	A	intergenic_region	LOC101102421-HBE1
15	47953010	1.48e-10	C	A	intergenic_region	LOC101102421-HBE1
15	47953012	1.48e-10	T	C	intergenic_region	LOC101102421-HBE1
15	47953023	2.59e-11	AG	A	intergenic_region	LOC101102421-HBE1
15	47953030	2.59e-11	T	C	intergenic_region	LOC101102421-HBE1
15	47953034	1.5e-11	G	T	intergenic_region	LOC101102421-HBE1
15	47953048	1.91e-10	T	TAA	intergenic_region	LOC101102421-HBE1
15	47953062	2.09e-10	A	G	intergenic_region	LOC101102421-HBE1
15	47953075	1.1e-10	T	C	intergenic_region	LOC101102421-HBE1
15	47953081	3.65e-10	C	T	intergenic_region	LOC101102421-HBE1
15	47953119	2.04e-10	G	A	intergenic_region	LOC101102421-HBE1
15	47953128	5.96e-10	C	A	intergenic_region	LOC101102421-HBE1
15	47953129	5.96e-10	C	T	intergenic_region	LOC101102421-HBE1
15	47953131	5.96e-10	C	T	intergenic_region	LOC101102421-HBE1
15	47953221	7.44e-10	T	C	intergenic_region	LOC101102421-HBE1
15	47953222	7.44e-10	G	A	intergenic_region	LOC101102421-HBE1
15	47953252	1.35e-10	T	A	intergenic_region	LOC101102421-HBE1
15	47953283	1.5e-12	G	T	intergenic_region	LOC101102421-HBE1
15	47953314	1.13e-09	T	TA	intergenic_region	LOC101102421-HBE1
15	47953315	1.1e-12	A	AT	intergenic_region	LOC101102421-HBE1
15	47953320	3.77e-13	T	C	intergenic_region	LOC101102421-HBE1
15	47953353	2.89e-11	G	A	intergenic_region	LOC101102421-HBE1
15	47953360	6.74e-11	A	G	intergenic_region	LOC101102421-HBE1
15	47953378	1.02e-11	A	G	intergenic_region	LOC101102421-HBE1
15	47953533	2.14e-11	T	C	intergenic_region	LOC101102421-HBE1
15	47953561	1.19e-09	C	T	intergenic_region	LOC101102421-HBE1
15	47953573	3.75e-11	T	A	intergenic_region	LOC101102421-HBE1
15	47953589	1.05e-10	G	A	intergenic_region	LOC101102421-HBE1
15	47953604	3.69e-10	T	C	intergenic_region	LOC101102421-HBE1
15	47953608	3.69e-10	A	C	intergenic_region	LOC101102421-HBE1
15	47953638	1.43e-09	G	A	intergenic_region	LOC101102421-HBE1
15	47953640	1.43e-09	A	G	intergenic_region	LOC101102421-HBE1
15	47953705	1.88e-10	C	G	intergenic_region	LOC101102421-HBE1
15	47954005	2.58e-11	A	G	intergenic_region	LOC101102421-HBE1
15	47954019	3.02e-11	C	T	intergenic_region	LOC101102421-HBE1
15	47954022	3.02e-11	C	T	intergenic_region	LOC101102421-HBE1
15	47954032	3.74e-11	T	G	intergenic_region	LOC101102421-HBE1
15	47954034	4.78e-11	G	A	intergenic_region	LOC101102421-HBE1
15	47954038	4.78e-11	T	A	intergenic_region	LOC101102421-HBE1
15	47954042	3.58e-11	G	A	intergenic_region	LOC101102421-HBE1
15	47954063	8.86e-11	C	T	intergenic_region	LOC101102421-HBE1
15	47954069	1.57e-11	A	G	intergenic_region	LOC101102421-HBE1
15	47954084	2.43e-10	T	C	intergenic_region	LOC101102421-HBE1
15	47954085	1.57e-10	A	T	intergenic_region	LOC101102421-HBE1
15	47954101	5.23e-11	C	T	intergenic_region	LOC101102421-HBE1
15	47954114	2.18e-10	C	G	intergenic_region	LOC101102421-HBE1
15	47954116	2.18e-10	A	G	intergenic_region	LOC101102421-HBE1
15	47954137	4.14e-11	T	G	intergenic_region	LOC101102421-HBE1
15	47954143	4.37e-10	A	T	intergenic_region	LOC101102421-HBE1
15	47954175	3.11e-11	G	A	intergenic_region	LOC101102421-HBE1
15	47954189	6.25e-13	C	T	intergenic_region	LOC101102421-HBE1
15	47954198	1.36e-12	G	A	intergenic_region	LOC101102421-HBE1
15	47954200	1.12e-13	C	T	intergenic_region	LOC101102421-HBE1
15	47954211	8.81e-12	T	G	intergenic_region	LOC101102421-HBE1
15	47954228	5.34e-11	A	C	intergenic_region	LOC101102421-HBE1
15	47954240	1.65e-10	T	TTCC	intergenic_region	LOC101102421-HBE1
15	47954242	2.77e-10	TGGA	T	intergenic_region	LOC101102421-HBE1
15	47954264	8.38e-10	C	T	intergenic_region	LOC101102421-HBE1
15	47954269	3.23e-10	A	G	intergenic_region	LOC101102421-HBE1
15	47954273	9.84e-10	A	G	intergenic_region	LOC101102421-HBE1
15	47954275	9.84e-10	GA	G	intergenic_region	LOC101102421-HBE1
15	47954303	9.76e-11	T	C	intergenic_region	LOC101102421-HBE1
15	47954306	5.1e-11	GA	G	intergenic_region	LOC101102421-HBE1
15	47954394	9.1e-10	A	G	intergenic_region	LOC101102421-HBE1
15	47954424	9.44e-10	G	A	intergenic_region	LOC101102421-HBE1
15	47954496	6.21e-10	C	A	intergenic_region	LOC101102421-HBE1
15	47954514	6.17e-12	C	T	intergenic_region	LOC101102421-HBE1
15	47954562	8.13e-10	T	C	intergenic_region	LOC101102421-HBE1
15	47954565	9.38e-10	T	C	intergenic_region	LOC101102421-HBE1
15	47955354	5.66e-12	G	A	intergenic_region	LOC101102421-HBE1
15	47955355	5.66e-12	G	A	intergenic_region	LOC101102421-HBE1
15	47955360	6.75e-12	G	A	intergenic_region	LOC101102421-HBE1
15	47955371	3.1e-12	C	T	intergenic_region	LOC101102421-HBE1
15	47955403	1.36e-11	C	T	intergenic_region	LOC101102421-HBE1
15	47955407	1.36e-11	C	G	intergenic_region	LOC101102421-HBE1
15	47955419	9.05e-12	G	C	intergenic_region	LOC101102421-HBE1
15	47955670	1.22e-09	T	TC	intergenic_region	LOC101102421-HBE1
15	47955683	1.12e-09	TCAAG	T	intergenic_region	LOC101102421-HBE1
15	47955820	2.65e-10	G	A	intergenic_region	LOC101102421-HBE1
15	47955828	7.54e-10	A	G	intergenic_region	LOC101102421-HBE1
15	47955838	5.82e-11	C	T	intergenic_region	LOC101102421-HBE1
15	47955844	3.71e-11	G	T	intergenic_region	LOC101102421-HBE1
15	47955853	1.64e-11	G	A	intergenic_region	LOC101102421-HBE1
15	47955859	3.32e-10	A	G	intergenic_region	LOC101102421-HBE1
15	47955889	4.04e-11	G	A	intergenic_region	LOC101102421-HBE1
15	47955897	3.9e-11	T	C	intergenic_region	LOC101102421-HBE1
15	47956615	1.75e-13	T	G	intergenic_region	LOC101102421-HBE1
15	47956631	1.71e-14	T	C	intergenic_region	LOC101102421-HBE1
15	47956639	3.42e-13	G	T	intergenic_region	LOC101102421-HBE1
15	47956643	7.11e-14	G	T	intergenic_region	LOC101102421-HBE1
15	47956651	4.52e-13	A	G	intergenic_region	LOC101102421-HBE1
15	47956656	4.52e-13	G	A	intergenic_region	LOC101102421-HBE1
15	47956668	9.11e-14	C	A	intergenic_region	LOC101102421-HBE1
15	47956670	9.69e-14	G	A	intergenic_region	LOC101102421-HBE1
15	47956671	9.69e-14	C	T	intergenic_region	LOC101102421-HBE1
15	47956675	3.62e-13	A	C	intergenic_region	LOC101102421-HBE1
15	47956681	5.81e-14	G	C	intergenic_region	LOC101102421-HBE1
15	47956684	8.21e-13	A	G	intergenic_region	LOC101102421-HBE1
15	47956721	5.22e-11	C	T	intergenic_region	LOC101102421-HBE1
15	47956723	5.22e-11	T	A	intergenic_region	LOC101102421-HBE1
15	47956731	4.24e-11	C	T	intergenic_region	LOC101102421-HBE1
15	47956735	6.83e-11	A	G	intergenic_region	LOC101102421-HBE1
15	47956777	6.99e-13	C	A	intergenic_region	LOC101102421-HBE1
15	47956786	1.99e-11	G	A	intergenic_region	LOC101102421-HBE1
15	47956793	3.55e-11	G	A	intergenic_region	LOC101102421-HBE1
15	47956808	1.15e-11	C	T	intergenic_region	LOC101102421-HBE1
15	47956838	2.68e-10	G	A	intergenic_region	LOC101102421-HBE1
15	47957587	6.64e-10	C	A	intergenic_region	LOC101102421-HBE1
15	47960572	2.8e-10	C	T	intergenic_region	LOC101102421-HBE1
15	47960573	2.8e-10	A	G	intergenic_region	LOC101102421-HBE1
15	47960576	9.46e-10	A	G	intergenic_region	LOC101102421-HBE1
15	47962314	1.06e-10	A	G	intergenic_region	LOC101102421-HBE1
15	47962345	6.75e-11	A	G	intergenic_region	LOC101102421-HBE1
15	47962377	1.51e-12	G	GGA	intergenic_region	LOC101102421-HBE1
15	47962383	2.01e-11	ACTT	A	intergenic_region	LOC101102421-HBE1
15	47962511	4.8e-10	T	A	intergenic_region	LOC101102421-HBE1
15	47962511	4.8e-10	T	A	upstream_gene_variant	HBE1
15	47967390	6.73e-11	A	G	intergenic_region	LOC101102421-HBE1
15	47967390	6.73e-11	A	G	upstream_gene_variant	HBE1
15	47967471	7.82e-11	A	C	5_prime_UTR_variant	HBE1
15	47967517	3.03e-11	C	A	5_prime_UTR_variant	HBE1
15	47967546	1.38e-11	C	T	synonymous_variant	HBE1
15	47967639	1.18e-10	G	A	intron_variant	HBE1
15	47967877	2.32e-10	T	C	synonymous_variant	HBE1
15	47967883	7.43e-10	C	T	synonymous_variant	HBE1
15	47967967	3.23e-10	A	C	intron_variant	HBE1
15	47967978	1.4e-12	G	A	intron_variant	HBE1
15	47967982	1.94e-13	GT	G	intron_variant	HBE1
15	47967987	4.93e-13	C	G	intron_variant	HBE1
15	47967993	1.07e-12	C	CT	intron_variant	HBE1
15	47967997	8.3e-12	G	T	intron_variant	HBE1
15	47967999	1.48e-11	G	A	intron_variant	HBE1
15	47968001	8.15e-12	C	T	intron_variant	HBE1
15	47968008	2.19e-11	T	TAAC	intron_variant	HBE1
15	47968026	1.65e-10	G	C	intron_variant	HBE1
15	47968030	3.47e-11	T	A	intron_variant	HBE1
15	47968385	3.27e-10	A	T	intron_variant	HBE1
15	47968405	6.13e-10	T	A	intron_variant	HBE1
15	47968422	2.5e-11	C	A	intron_variant	HBE1
15	47968451	5.93e-10	AG	A	intron_variant	HBE1
15	47969044	2.05e-11	T	C	synonymous_variant	HBE1
15	47969075	3.11e-13	T	G	missense_variant	HBE1
15	47969095	1.25e-12	G	A	synonymous_variant	HBE1
15	47969125	1.02e-10	G	A	synonymous_variant	HBE1
15	47969137	1.59e-11	T	C	3_prime_UTR_variant	HBE1
15	47969143	1.59e-11	T	C	3_prime_UTR_variant	HBE1
15	47969144	1.23e-11	A	T	3_prime_UTR_variant	HBE1
15	47969169	3.73e-10	T	A	3_prime_UTR_variant	HBE1
15	47969170	3.73e-10	G	A	3_prime_UTR_variant	HBE1
15	47969179	3.02e-11	C	T	3_prime_UTR_variant	HBE1
15	47969633	3.72e-12	G	A	downstream_gene_variant	HBE1
15	47969633	3.72e-12	G	A	intergenic_region	HBE1-LOC101105185
15	47969639	1.61e-12	T	A	downstream_gene_variant	HBE1
15	47969639	1.61e-12	T	A	intergenic_region	HBE1-LOC101105185
15	47969650	1.86e-12	T	C	downstream_gene_variant	HBE1
15	47969650	1.86e-12	T	C	intergenic_region	HBE1-LOC101105185
15	47969665	1.7e-11	T	C	downstream_gene_variant	HBE1
15	47969665	1.7e-11	T	C	intergenic_region	HBE1-LOC101105185
15	47969667	1.15e-12	G	A	downstream_gene_variant	HBE1
15	47969667	1.15e-12	G	A	intergenic_region	HBE1-LOC101105185
15	47969688	2.86e-13	G	T	downstream_gene_variant	HBE1
15	47969688	2.86e-13	G	T	intergenic_region	HBE1-LOC101105185
15	47969700	1.55e-11	G	A	downstream_gene_variant	HBE1
15	47969700	1.55e-11	G	A	intergenic_region	HBE1-LOC101105185
15	47969706	9.09e-12	A	G	downstream_gene_variant	HBE1
15	47969706	9.09e-12	A	G	intergenic_region	HBE1-LOC101105185
15	47969709	5.78e-12	A	AC	downstream_gene_variant	HBE1
15	47969709	5.78e-12	A	AC	intergenic_region	HBE1-LOC101105185
15	47969713	9.52e-12	A	G	downstream_gene_variant	HBE1
15	47969713	9.52e-12	A	G	intergenic_region	HBE1-LOC101105185
15	47969718	1.37e-11	C	G	downstream_gene_variant	HBE1
15	47969718	1.37e-11	C	G	intergenic_region	HBE1-LOC101105185
15	47969725	6.16e-12	A	G	downstream_gene_variant	HBE1
15	47969725	6.16e-12	A	G	intergenic_region	HBE1-LOC101105185
15	47969731	1.29e-11	G	A	downstream_gene_variant	HBE1
15	47969731	1.29e-11	G	A	intergenic_region	HBE1-LOC101105185
15	47970768	5.74e-13	G	A	downstream_gene_variant	HBE1
15	47970768	5.74e-13	G	A	intergenic_region	HBE1-LOC101105185
15	47970783	5.96e-14	A	G	downstream_gene_variant	HBE1
15	47970783	5.96e-14	A	G	intergenic_region	HBE1-LOC101105185
15	47970785	2.24e-14	A	G	downstream_gene_variant	HBE1
15	47970785	2.24e-14	A	G	intergenic_region	HBE1-LOC101105185
15	47970806	2.1e-13	A	G	downstream_gene_variant	HBE1
15	47970806	2.1e-13	A	G	intergenic_region	HBE1-LOC101105185
15	47970812	4.67e-14	G	A	downstream_gene_variant	HBE1
15	47970812	4.67e-14	G	A	intergenic_region	HBE1-LOC101105185
15	47970822	1.08e-14	G	C	downstream_gene_variant	HBE1
15	47970822	1.08e-14	G	C	intergenic_region	HBE1-LOC101105185
15	47970828	1.59e-16	GC	G	downstream_gene_variant	HBE1
15	47970828	1.59e-16	GC	G	intergenic_region	HBE1-LOC101105185
15	47970834	3.09e-16	A	G	downstream_gene_variant	HBE1
15	47970834	3.09e-16	A	G	intergenic_region	HBE1-LOC101105185
15	47970849	2.62e-15	A	C	downstream_gene_variant	HBE1
15	47970849	2.62e-15	A	C	intergenic_region	HBE1-LOC101105185
15	47970852	2.85e-14	G	T	downstream_gene_variant	HBE1
15	47970852	2.85e-14	G	T	intergenic_region	HBE1-LOC101105185
15	47970875	2.82e-14	G	A	downstream_gene_variant	HBE1
15	47970875	2.82e-14	G	A	intergenic_region	HBE1-LOC101105185
15	47970878	7.58e-14	A	G	downstream_gene_variant	HBE1
15	47970878	7.58e-14	A	G	intergenic_region	HBE1-LOC101105185
15	47970882	4.99e-14	A	G	downstream_gene_variant	HBE1
15	47970882	4.99e-14	A	G	intergenic_region	HBE1-LOC101105185
15	47970887	1.29e-13	G	C	downstream_gene_variant	HBE1
15	47970887	1.29e-13	G	C	intergenic_region	HBE1-LOC101105185
15	47970891	4.99e-14	A	C	downstream_gene_variant	HBE1
15	47970891	4.99e-14	A	C	intergenic_region	HBE1-LOC101105185
15	47970903	6.8e-12	C	T	downstream_gene_variant	HBE1
15	47970903	6.8e-12	C	T	intergenic_region	HBE1-LOC101105185
15	47970905	2.9e-12	T	G	downstream_gene_variant	HBE1
15	47970905	2.9e-12	T	G	intergenic_region	HBE1-LOC101105185
15	47970915	6.35e-13	T	C	downstream_gene_variant	HBE1
15	47970915	6.35e-13	T	C	intergenic_region	HBE1-LOC101105185
15	47970918	4.04e-12	T	C	downstream_gene_variant	HBE1
15	47970918	4.04e-12	T	C	intergenic_region	HBE1-LOC101105185
15	47970942	2.98e-11	G	T	downstream_gene_variant	HBE1
15	47970942	2.98e-11	G	T	intergenic_region	HBE1-LOC101105185
15	47970974	8.19e-12	C	T	downstream_gene_variant	HBE1
15	47970974	8.19e-12	C	T	intergenic_region	HBE1-LOC101105185
15	47971386	1.21e-09	A	G	downstream_gene_variant	HBE1
15	47971386	1.21e-09	A	G	intergenic_region	HBE1-LOC101105185
15	47971391	1.21e-09	G	A	downstream_gene_variant	HBE1
15	47971391	1.21e-09	G	A	intergenic_region	HBE1-LOC101105185
15	47971406	2.08e-12	G	C	downstream_gene_variant	HBE1
15	47971406	2.08e-12	G	C	intergenic_region	HBE1-LOC101105185
15	47971407	2.72e-12	T	C	downstream_gene_variant	HBE1
15	47971407	2.72e-12	T	C	intergenic_region	HBE1-LOC101105185
15	47971408	2.72e-12	G	T	downstream_gene_variant	HBE1
15	47971408	2.72e-12	G	T	intergenic_region	HBE1-LOC101105185
15	47971414	1.81e-11	CA	C	downstream_gene_variant	HBE1
15	47971414	1.81e-11	CA	C	intergenic_region	HBE1-LOC101105185
15	47971416	1.81e-11	A	C	downstream_gene_variant	HBE1
15	47971416	1.81e-11	A	C	intergenic_region	HBE1-LOC101105185
15	47971420	1.37e-11	C	T	downstream_gene_variant	HBE1
15	47971420	1.37e-11	C	T	intergenic_region	HBE1-LOC101105185
15	47971425	3.76e-12	C	T	downstream_gene_variant	HBE1
15	47971425	3.76e-12	C	T	intergenic_region	HBE1-LOC101105185
15	47971438	5.34e-13	C	T	downstream_gene_variant	HBE1
15	47971438	5.34e-13	C	T	intergenic_region	HBE1-LOC101105185
15	47971454	6.75e-12	A	T	downstream_gene_variant	HBE1
15	47971454	6.75e-12	A	T	intergenic_region	HBE1-LOC101105185
15	47971470	3.21e-13	T	A	downstream_gene_variant	HBE1
15	47971470	3.21e-13	T	A	intergenic_region	HBE1-LOC101105185
15	47971474	3.21e-13	G	A	downstream_gene_variant	HBE1
15	47971474	3.21e-13	G	A	intergenic_region	HBE1-LOC101105185
15	47971506	1.48e-11	G	A	downstream_gene_variant	HBE1
15	47971506	1.48e-11	G	A	intergenic_region	HBE1-LOC101105185
15	47971516	9.97e-12	T	C	downstream_gene_variant	HBE1
15	47971516	9.97e-12	T	C	intergenic_region	HBE1-LOC101105185
15	47971525	3.52e-12	T	G	downstream_gene_variant	HBE1
15	47971525	3.52e-12	T	G	intergenic_region	HBE1-LOC101105185
15	47971535	6.17e-12	C	A	downstream_gene_variant	HBE1
15	47971535	6.17e-12	C	A	intergenic_region	HBE1-LOC101105185
15	47971536	5.42e-12	T	G	downstream_gene_variant	HBE1
15	47971536	5.42e-12	T	G	intergenic_region	HBE1-LOC101105185
15	47971559	1.08e-13	A	G	downstream_gene_variant	HBE1
15	47971559	1.08e-13	A	G	intergenic_region	HBE1-LOC101105185
15	47971563	1.08e-13	G	A	downstream_gene_variant	HBE1
15	47971563	1.08e-13	G	A	intergenic_region	HBE1-LOC101105185
15	47971580	2.67e-14	C	T	downstream_gene_variant	HBE1
15	47971580	2.67e-14	C	T	intergenic_region	HBE1-LOC101105185
15	47971580	2.67e-14	C	T	upstream_gene_variant	LOC101105185
15	47971591	7.91e-12	C	G	downstream_gene_variant	HBE1
15	47971591	7.91e-12	C	G	intergenic_region	HBE1-LOC101105185
15	47971591	7.91e-12	C	G	upstream_gene_variant	LOC101105185
15	47971598	1.46e-11	T	C	downstream_gene_variant	HBE1
15	47971598	1.46e-11	T	C	intergenic_region	HBE1-LOC101105185
15	47971598	1.46e-11	T	C	upstream_gene_variant	LOC101105185
15	47971601	2.84e-11	T	A	downstream_gene_variant	HBE1
15	47971601	2.84e-11	T	A	intergenic_region	HBE1-LOC101105185
15	47971601	2.84e-11	T	A	upstream_gene_variant	LOC101105185
15	47971606	1.71e-11	A	G	downstream_gene_variant	HBE1
15	47971606	1.71e-11	A	G	intergenic_region	HBE1-LOC101105185
15	47971606	1.71e-11	A	G	upstream_gene_variant	LOC101105185
15	47971610	1.2e-11	TTGC	T	downstream_gene_variant	HBE1
15	47971610	1.2e-11	TTGC	T	intergenic_region	HBE1-LOC101105185
15	47971610	1.2e-11	TTGC	T	upstream_gene_variant	LOC101105185
15	47971620	1.29e-11	G	A	downstream_gene_variant	HBE1
15	47971620	1.29e-11	G	A	intergenic_region	HBE1-LOC101105185
15	47971620	1.29e-11	G	A	upstream_gene_variant	LOC101105185
15	47971630	2.12e-10	C	A	downstream_gene_variant	HBE1
15	47971630	2.12e-10	C	A	intergenic_region	HBE1-LOC101105185
15	47971630	2.12e-10	C	A	upstream_gene_variant	LOC101105185
15	47972233	8.15e-12	C	T	downstream_gene_variant	HBE1
15	47972233	8.15e-12	C	T	intergenic_region	HBE1-LOC101105185
15	47972233	8.15e-12	C	T	upstream_gene_variant	LOC101105185
15	47972235	3.38e-11	A	T	downstream_gene_variant	HBE1
15	47972235	3.38e-11	A	T	intergenic_region	HBE1-LOC101105185
15	47972235	3.38e-11	A	T	upstream_gene_variant	LOC101105185
15	47972236	3.38e-11	C	G	downstream_gene_variant	HBE1
15	47972236	3.38e-11	C	G	intergenic_region	HBE1-LOC101105185
15	47972236	3.38e-11	C	G	upstream_gene_variant	LOC101105185
15	47972247	6.96e-11	C	A	downstream_gene_variant	HBE1
15	47972247	6.96e-11	C	A	intergenic_region	HBE1-LOC101105185
15	47972247	6.96e-11	C	A	upstream_gene_variant	LOC101105185
15	47972252	3.3e-11	G	A	downstream_gene_variant	HBE1
15	47972252	3.3e-11	G	A	intergenic_region	HBE1-LOC101105185
15	47972252	3.3e-11	G	A	upstream_gene_variant	LOC101105185
15	47972258	7.12e-11	C	T	downstream_gene_variant	HBE1
15	47972258	7.12e-11	C	T	intergenic_region	HBE1-LOC101105185
15	47972258	7.12e-11	C	T	upstream_gene_variant	LOC101105185
15	47975701	1.06e-12	C	T	intergenic_region	HBE1-LOC101105185
15	47975701	1.06e-12	C	T	upstream_gene_variant	LOC101105185
15	47975705	1.9e-12	C	A	intergenic_region	HBE1-LOC101105185
15	47975705	1.9e-12	C	A	upstream_gene_variant	LOC101105185
15	47975736	2.01e-11	T	C	intergenic_region	HBE1-LOC101105185
15	47975736	2.01e-11	T	C	upstream_gene_variant	LOC101105185
15	47975742	1.13e-11	G	A	intergenic_region	HBE1-LOC101105185
15	47975742	1.13e-11	G	A	upstream_gene_variant	LOC101105185
15	47975743	1.13e-11	T	C	intergenic_region	HBE1-LOC101105185
15	47975743	1.13e-11	T	C	upstream_gene_variant	LOC101105185
15	47975747	1.13e-11	G	C	intergenic_region	HBE1-LOC101105185
15	47975747	1.13e-11	G	C	upstream_gene_variant	LOC101105185
15	47975764	1.94e-11	A	G	intergenic_region	HBE1-LOC101105185
15	47975764	1.94e-11	A	G	upstream_gene_variant	LOC101105185
15	47975802	5.89e-13	T	A	intergenic_region	HBE1-LOC101105185
15	47975802	5.89e-13	T	A	upstream_gene_variant	LOC101105185
15	47975806	7.11e-13	C	G	intergenic_region	HBE1-LOC101105185
15	47975806	7.11e-13	C	G	upstream_gene_variant	LOC101105185
15	47975810	1.54e-12	T	C	intergenic_region	HBE1-LOC101105185
15	47975810	1.54e-12	T	C	upstream_gene_variant	LOC101105185
15	47975815	1.49e-12	T	C	intergenic_region	HBE1-LOC101105185
15	47975815	1.49e-12	T	C	upstream_gene_variant	LOC101105185
15	47975833	2.7e-11	A	AT	intergenic_region	HBE1-LOC101105185
15	47975833	2.7e-11	A	AT	upstream_gene_variant	LOC101105185
15	47975854	4.3e-10	T	C	intergenic_region	HBE1-LOC101105185
15	47975854	4.3e-10	T	C	upstream_gene_variant	LOC101105185
15	47975857	4.3e-10	C	T	intergenic_region	HBE1-LOC101105185
15	47975857	4.3e-10	C	T	upstream_gene_variant	LOC101105185
15	47975866	4.55e-11	T	G	intergenic_region	HBE1-LOC101105185
15	47975866	4.55e-11	T	G	upstream_gene_variant	LOC101105185
15	47975870	2.47e-11	T	C	intergenic_region	HBE1-LOC101105185
15	47975870	2.47e-11	T	C	upstream_gene_variant	LOC101105185
15	47975871	2.47e-11	G	A	intergenic_region	HBE1-LOC101105185
15	47975871	2.47e-11	G	A	upstream_gene_variant	LOC101105185
15	47975874	2.98e-11	T	C	intergenic_region	HBE1-LOC101105185
15	47975874	2.98e-11	T	C	upstream_gene_variant	LOC101105185
15	47975884	8.18e-12	T	TA	intergenic_region	HBE1-LOC101105185
15	47975884	8.18e-12	T	TA	upstream_gene_variant	LOC101105185
15	47975887	1.71e-11	TG	T	intergenic_region	HBE1-LOC101105185
15	47975887	1.71e-11	TG	T	upstream_gene_variant	LOC101105185
15	47975890	2.59e-11	C	T	intergenic_region	HBE1-LOC101105185
15	47975890	2.59e-11	C	T	upstream_gene_variant	LOC101105185
15	47976414	4.56e-10	A	G	intergenic_region	HBE1-LOC101105185
15	47976414	4.56e-10	A	G	upstream_gene_variant	LOC101105185
15	47976418	2.11e-10	A	G	intergenic_region	HBE1-LOC101105185
15	47976418	2.11e-10	A	G	upstream_gene_variant	LOC101105185
15	47976421	1.65e-10	A	C	intergenic_region	HBE1-LOC101105185
15	47976421	1.65e-10	A	C	upstream_gene_variant	LOC101105185
15	47976455	9.3e-13	G	A	intergenic_region	HBE1-LOC101105185
15	47976455	9.3e-13	G	A	upstream_gene_variant	LOC101105185
15	47976581	2.09e-10	C	T	synonymous_variant	LOC101105185
15	47976593	9.34e-10	T	G	synonymous_variant	LOC101105185
15	47976612	7.79e-14	A	G	missense_variant	LOC101105185
15	47976617	3.7e-11	A	G	synonymous_variant	LOC101105185
15	47976635	3.61e-11	C	T	synonymous_variant	LOC101105185
15	47976639	7.17e-11	G	C	missense_variant	LOC101105185
15	47976644	7.52e-11	G	C	missense_variant	LOC101105185
15	47976648	2.51e-11	C	T	synonymous_variant	LOC101105185
15	47976662	1.35e-12	A	C	splice_region_variant&intron_variant	LOC101105185
15	47976663	1.35e-12	G	C	splice_region_variant&intron_variant	LOC101105185
15	47976679	8.18e-12	G	C	intron_variant	LOC101105185
15	47976689	5.67e-12	A	AG	intron_variant	LOC101105185
15	47977908	2.2e-10	A	C	synonymous_variant	LOC101105185
15	47977908	2.2e-10	A	C	upstream_gene_variant	LOC101102928
15	47978585	1.03e-10	A	C	downstream_gene_variant	LOC101105185
15	47978585	1.03e-10	A	C	intergenic_region	LOC101105185-LOC101102928
15	47978585	1.03e-10	A	C	upstream_gene_variant	LOC101102928
15	47978599	2.35e-10	T	G	downstream_gene_variant	LOC101105185
15	47978599	2.35e-10	T	G	intergenic_region	LOC101105185-LOC101102928
15	47978599	2.35e-10	T	G	upstream_gene_variant	LOC101102928
15	47978602	2.25e-10	A	G	downstream_gene_variant	LOC101105185
15	47978602	2.25e-10	A	G	intergenic_region	LOC101105185-LOC101102928
15	47978602	2.25e-10	A	G	upstream_gene_variant	LOC101102928
15	47978603	2.94e-10	C	G	downstream_gene_variant	LOC101105185
15	47978603	2.94e-10	C	G	intergenic_region	LOC101105185-LOC101102928
15	47978603	2.94e-10	C	G	upstream_gene_variant	LOC101102928
15	47978609	6.12e-10	C	G	downstream_gene_variant	LOC101105185
15	47978609	6.12e-10	C	G	intergenic_region	LOC101105185-LOC101102928
15	47978609	6.12e-10	C	G	upstream_gene_variant	LOC101102928
15	47978619	3.92e-10	A	T	downstream_gene_variant	LOC101105185
15	47978619	3.92e-10	A	T	intergenic_region	LOC101105185-LOC101102928
15	47978619	3.92e-10	A	T	upstream_gene_variant	LOC101102928
15	47978677	6.4e-11	A	T	downstream_gene_variant	LOC101105185
15	47978677	6.4e-11	A	T	intergenic_region	LOC101105185-LOC101102928
15	47978677	6.4e-11	A	T	upstream_gene_variant	LOC101102928
15	47978680	1.26e-10	A	G	downstream_gene_variant	LOC101105185
15	47978680	1.26e-10	A	G	intergenic_region	LOC101105185-LOC101102928
15	47978680	1.26e-10	A	G	upstream_gene_variant	LOC101102928
15	47978682	9.89e-11	AT	A	downstream_gene_variant	LOC101105185
15	47978682	9.89e-11	AT	A	intergenic_region	LOC101105185-LOC101102928
15	47978682	9.89e-11	AT	A	upstream_gene_variant	LOC101102928
15	47978686	2.08e-11	ACTGGCCCTTTAAAAGCAGTGGTAGTATAAG	A	downstream_gene_variant	LOC101105185
15	47978686	2.08e-11	ACTGGCCCTTTAAAAGCAGTGGTAGTATAAG	A	intergenic_region	LOC101105185-LOC101102928
15	47978686	2.08e-11	ACTGGCCCTTTAAAAGCAGTGGTAGTATAAG	A	upstream_gene_variant	LOC101102928
15	47978720	3.21e-10	A	G	downstream_gene_variant	LOC101105185
15	47978720	3.21e-10	A	G	intergenic_region	LOC101105185-LOC101102928
15	47978720	3.21e-10	A	G	upstream_gene_variant	LOC101102928
15	47978729	1.99e-10	G	T	downstream_gene_variant	LOC101105185
15	47978729	1.99e-10	G	T	intergenic_region	LOC101105185-LOC101102928
15	47978729	1.99e-10	G	T	upstream_gene_variant	LOC101102928
15	47978734	6.9e-11	A	G	downstream_gene_variant	LOC101105185
15	47978734	6.9e-11	A	G	intergenic_region	LOC101105185-LOC101102928
15	47978734	6.9e-11	A	G	upstream_gene_variant	LOC101102928
15	47978757	1.26e-10	A	G	downstream_gene_variant	LOC101105185
15	47978757	1.26e-10	A	G	intergenic_region	LOC101105185-LOC101102928
15	47978757	1.26e-10	A	G	upstream_gene_variant	LOC101102928
15	47978762	1.4e-10	T	A	downstream_gene_variant	LOC101105185
15	47978762	1.4e-10	T	A	intergenic_region	LOC101105185-LOC101102928
15	47978762	1.4e-10	T	A	upstream_gene_variant	LOC101102928
15	47978773	2.68e-10	G	A	downstream_gene_variant	LOC101105185
15	47978773	2.68e-10	G	A	intergenic_region	LOC101105185-LOC101102928
15	47978773	2.68e-10	G	A	upstream_gene_variant	LOC101102928
15	47979344	1.84e-11	A	T	downstream_gene_variant	LOC101105185
15	47979344	1.84e-11	A	T	intergenic_region	LOC101105185-LOC101102928
15	47979344	1.84e-11	A	T	upstream_gene_variant	LOC101102928
15	47979376	2.3e-10	A	G	downstream_gene_variant	LOC101105185
15	47979376	2.3e-10	A	G	intergenic_region	LOC101105185-LOC101102928
15	47979376	2.3e-10	A	G	upstream_gene_variant	LOC101102928
15	47979394	7.52e-10	C	T	downstream_gene_variant	LOC101105185
15	47979394	7.52e-10	C	T	intergenic_region	LOC101105185-LOC101102928
15	47979394	7.52e-10	C	T	upstream_gene_variant	LOC101102928
15	47979395	7.52e-10	A	G	downstream_gene_variant	LOC101105185
15	47979395	7.52e-10	A	G	intergenic_region	LOC101105185-LOC101102928
15	47979395	7.52e-10	A	G	upstream_gene_variant	LOC101102928
15	47979445	9.43e-10	T	C	downstream_gene_variant	LOC101105185
15	47979445	9.43e-10	T	C	intergenic_region	LOC101105185-LOC101102928
15	47979445	9.43e-10	T	C	upstream_gene_variant	LOC101102928
15	47980179	6.07e-13	A	G	downstream_gene_variant	LOC101105185
15	47980179	6.07e-13	A	G	intergenic_region	LOC101105185-LOC101102928
15	47980179	6.07e-13	A	G	upstream_gene_variant	LOC101102928
15	47980193	2.16e-11	C	T	downstream_gene_variant	LOC101105185
15	47980193	2.16e-11	C	T	intergenic_region	LOC101105185-LOC101102928
15	47980193	2.16e-11	C	T	upstream_gene_variant	LOC101102928
15	47980240	9.65e-10	T	C	downstream_gene_variant	LOC101105185
15	47980240	9.65e-10	T	C	intergenic_region	LOC101105185-LOC101102928
15	47980240	9.65e-10	T	C	upstream_gene_variant	LOC101102928
15	47980267	1.32e-10	AAC	A	downstream_gene_variant	LOC101105185
15	47980267	1.32e-10	AAC	A	intergenic_region	LOC101105185-LOC101102928
15	47980267	1.32e-10	AAC	A	upstream_gene_variant	LOC101102928
15	47980279	1.04e-09	A	C	downstream_gene_variant	LOC101105185
15	47980279	1.04e-09	A	C	intergenic_region	LOC101105185-LOC101102928
15	47980279	1.04e-09	A	C	upstream_gene_variant	LOC101102928
15	47980293	2.79e-10	A	T	downstream_gene_variant	LOC101105185
15	47980293	2.79e-10	A	T	intergenic_region	LOC101105185-LOC101102928
15	47980293	2.79e-10	A	T	upstream_gene_variant	LOC101102928
15	47980295	2.79e-10	A	C	downstream_gene_variant	LOC101105185
15	47980295	2.79e-10	A	C	intergenic_region	LOC101105185-LOC101102928
15	47980295	2.79e-10	A	C	upstream_gene_variant	LOC101102928
15	47987227	1.11e-15	T	A	downstream_gene_variant	LOC101102928
15	47987227	1.11e-15	T	A	intergenic_region	LOC101102928-LOC100134870
15	47987227	1.11e-15	T	A	upstream_gene_variant	LOC100134870
15	47987228	1.11e-15	A	G	downstream_gene_variant	LOC101102928
15	47987228	1.11e-15	A	G	intergenic_region	LOC101102928-LOC100134870
15	47987228	1.11e-15	A	G	upstream_gene_variant	LOC100134870
15	47987238	2.29e-15	T	C	downstream_gene_variant	LOC101102928
15	47987238	2.29e-15	T	C	intergenic_region	LOC101102928-LOC100134870
15	47987238	2.29e-15	T	C	upstream_gene_variant	LOC100134870
15	47987259	1.1e-15	T	C	downstream_gene_variant	LOC101102928
15	47987259	1.1e-15	T	C	intergenic_region	LOC101102928-LOC100134870
15	47987259	1.1e-15	T	C	upstream_gene_variant	LOC100134870
15	47987261	3.49e-16	A	G	downstream_gene_variant	LOC101102928
15	47987261	3.49e-16	A	G	intergenic_region	LOC101102928-LOC100134870
15	47987261	3.49e-16	A	G	upstream_gene_variant	LOC100134870
15	47995371	1.95e-11	T	C	downstream_gene_variant	LOC100134870
15	47995371	1.95e-11	T	C	intergenic_region	LOC100134870-LOC101105685
15	47995390	2.86e-12	A	T	downstream_gene_variant	LOC100134870
15	47995390	2.86e-12	A	T	intergenic_region	LOC100134870-LOC101105685
15	47995400	4.96e-13	CTT	C	downstream_gene_variant	LOC100134870
15	47995400	4.96e-13	CTT	C	intergenic_region	LOC100134870-LOC101105685
15	47995413	1.52e-13	G	A	downstream_gene_variant	LOC100134870
15	47995413	1.52e-13	G	A	intergenic_region	LOC100134870-LOC101105685
15	47995416	4.03e-13	C	T	downstream_gene_variant	LOC100134870
15	47995416	4.03e-13	C	T	intergenic_region	LOC100134870-LOC101105685
15	47995429	9.88e-14	A	T	downstream_gene_variant	LOC100134870
15	47995429	9.88e-14	A	T	intergenic_region	LOC100134870-LOC101105685
15	47995443	5.97e-13	G	A	downstream_gene_variant	LOC100134870
15	47995443	5.97e-13	G	A	intergenic_region	LOC100134870-LOC101105685
15	47995450	6.43e-13	T	C	downstream_gene_variant	LOC100134870
15	47995450	6.43e-13	T	C	intergenic_region	LOC100134870-LOC101105685
15	47995510	1.86e-10	C	A	downstream_gene_variant	LOC100134870
15	47995510	1.86e-10	C	A	intergenic_region	LOC100134870-LOC101105685
15	47995530	3.67e-10	T	C	downstream_gene_variant	LOC100134870
15	47995530	3.67e-10	T	C	intergenic_region	LOC100134870-LOC101105685
15	47995531	2.05e-10	T	C	downstream_gene_variant	LOC100134870
15	47995531	2.05e-10	T	C	intergenic_region	LOC100134870-LOC101105685
15	47995535	1.4e-10	G	T	downstream_gene_variant	LOC100134870
15	47995535	1.4e-10	G	T	intergenic_region	LOC100134870-LOC101105685
15	47995538	7.05e-11	T	C	downstream_gene_variant	LOC100134870
15	47995538	7.05e-11	T	C	intergenic_region	LOC100134870-LOC101105685
15	47995539	8.73e-11	G	A	downstream_gene_variant	LOC100134870
15	47995539	8.73e-11	G	A	intergenic_region	LOC100134870-LOC101105685
15	47995541	1.23e-10	C	G	downstream_gene_variant	LOC100134870
15	47995541	1.23e-10	C	G	intergenic_region	LOC100134870-LOC101105685
15	47995547	5.85e-10	C	A	downstream_gene_variant	LOC100134870
15	47995547	5.85e-10	C	A	intergenic_region	LOC100134870-LOC101105685
15	47995553	8.84e-11	T	C	downstream_gene_variant	LOC100134870
15	47995553	8.84e-11	T	C	intergenic_region	LOC100134870-LOC101105685
15	47997897	1.78e-12	G	A	intergenic_region	LOC100134870-LOC101105685
15	47997912	7.29e-10	C	G	intergenic_region	LOC100134870-LOC101105685
15	48007273	1.12e-11	C	T	intergenic_region	LOC100134870-LOC101105685
15	48007273	1.12e-11	C	T	upstream_gene_variant	LOC101105685
15	48007276	1.4e-11	A	C	intergenic_region	LOC100134870-LOC101105685
15	48007276	1.4e-11	A	C	upstream_gene_variant	LOC101105685
15	48007280	2.44e-11	A	C	intergenic_region	LOC100134870-LOC101105685
15	48007280	2.44e-11	A	C	upstream_gene_variant	LOC101105685
15	48007332	3.17e-11	T	C	intergenic_region	LOC100134870-LOC101105685
15	48007332	3.17e-11	T	C	upstream_gene_variant	LOC101105685
15	48007340	6.56e-10	C	T	intergenic_region	LOC100134870-LOC101105685
15	48007340	6.56e-10	C	T	upstream_gene_variant	LOC101105685
15	48007393	6.88e-12	C	A	intergenic_region	LOC100134870-LOC101105685
15	48007393	6.88e-12	C	A	upstream_gene_variant	LOC101105685
15	48007408	1.11e-11	A	T	intergenic_region	LOC100134870-LOC101105685
15	48007408	1.11e-11	A	T	upstream_gene_variant	LOC101105685
15	48007411	8.85e-12	A	G	intergenic_region	LOC100134870-LOC101105685
15	48007411	8.85e-12	A	G	upstream_gene_variant	LOC101105685
15	48007417	1.24e-11	T	C	intergenic_region	LOC100134870-LOC101105685
15	48007417	1.24e-11	T	C	upstream_gene_variant	LOC101105685
15	48007418	3.57e-11	C	CAGG	intergenic_region	LOC100134870-LOC101105685
15	48007418	3.57e-11	C	CAGG	upstream_gene_variant	LOC101105685
15	48008333	3.65e-11	G	A	intron_variant	LOC101105685
15	48008334	5.08e-11	A	G	intron_variant	LOC101105685
15	48008341	2.49e-10	A	G	intron_variant	LOC101105685
15	48008393	6.13e-12	G	T	intron_variant	LOC101105685
15	48008396	5.49e-12	C	G	intron_variant	LOC101105685
15	48008399	3.84e-12	G	T	intron_variant	LOC101105685
15	48008420	8.84e-11	C	T	intron_variant	LOC101105685
15	48008423	2.58e-11	T	C	splice_region_variant&intron_variant	LOC101105685
15	48008473	5.79e-10	C	T	synonymous_variant	LOC101105685
15	48010160	8.97e-10	C	T	downstream_gene_variant	LOC101105685
15	48010160	8.97e-10	C	T	intergenic_region	LOC101105685-LOC114118425
15	48010161	8.97e-10	T	TA	downstream_gene_variant	LOC101105685
15	48010161	8.97e-10	T	TA	intergenic_region	LOC101105685-LOC114118425
15	48010194	3.99e-10	G	A	downstream_gene_variant	LOC101105685
15	48010194	3.99e-10	G	A	intergenic_region	LOC101105685-LOC114118425
15	48010210	2.33e-10	A	ATCAT	downstream_gene_variant	LOC101105685
15	48010210	2.33e-10	A	ATCAT	intergenic_region	LOC101105685-LOC114118425
15	48010224	1.85e-10	T	A	downstream_gene_variant	LOC101105685
15	48010224	1.85e-10	T	A	intergenic_region	LOC101105685-LOC114118425
15	48010237	1.37e-10	G	A	downstream_gene_variant	LOC101105685
15	48010237	1.37e-10	G	A	intergenic_region	LOC101105685-LOC114118425
15	48010243	1.37e-11	G	GA	downstream_gene_variant	LOC101105685
15	48010243	1.37e-11	G	GA	intergenic_region	LOC101105685-LOC114118425
15	48010245	1.72e-10	G	A	downstream_gene_variant	LOC101105685
15	48010245	1.72e-10	G	A	intergenic_region	LOC101105685-LOC114118425
15	48011775	5.1e-11	C	G	downstream_gene_variant	LOC101105685
15	48011775	5.1e-11	C	G	intergenic_region	LOC101105685-LOC114118425
15	48011777	1.49e-10	G	C	downstream_gene_variant	LOC101105685
15	48011777	1.49e-10	G	C	intergenic_region	LOC101105685-LOC114118425
15	48011787	1.26e-10	C	T	downstream_gene_variant	LOC101105685
15	48011787	1.26e-10	C	T	intergenic_region	LOC101105685-LOC114118425
15	48011788	1.26e-10	C	G	downstream_gene_variant	LOC101105685
15	48011788	1.26e-10	C	G	intergenic_region	LOC101105685-LOC114118425
15	48011802	2.45e-11	T	G	downstream_gene_variant	LOC101105685
15	48011802	2.45e-11	T	G	intergenic_region	LOC101105685-LOC114118425
15	48011817	4.67e-12	G	A	downstream_gene_variant	LOC101105685
15	48011817	4.67e-12	G	A	intergenic_region	LOC101105685-LOC114118425
15	48011822	1.01e-11	T	C	downstream_gene_variant	LOC101105685
15	48011822	1.01e-11	T	C	intergenic_region	LOC101105685-LOC114118425
15	48011824	1.01e-11	G	A	downstream_gene_variant	LOC101105685
15	48011824	1.01e-11	G	A	intergenic_region	LOC101105685-LOC114118425
15	48012206	2.22e-10	A	T	downstream_gene_variant	LOC101105685
15	48012206	2.22e-10	A	T	intergenic_region	LOC101105685-LOC114118425
15	48012207	2.22e-10	C	T	downstream_gene_variant	LOC101105685
15	48012207	2.22e-10	C	T	intergenic_region	LOC101105685-LOC114118425
15	48012213	9.16e-11	G	A	downstream_gene_variant	LOC101105685
15	48012213	9.16e-11	G	A	intergenic_region	LOC101105685-LOC114118425
15	48012218	1.59e-10	C	G	downstream_gene_variant	LOC101105685
15	48012218	1.59e-10	C	G	intergenic_region	LOC101105685-LOC114118425
15	48012225	1.87e-10	T	C	downstream_gene_variant	LOC101105685
15	48012225	1.87e-10	T	C	intergenic_region	LOC101105685-LOC114118425
15	48012238	6e-11	T	C	downstream_gene_variant	LOC101105685
15	48012238	6e-11	T	C	intergenic_region	LOC101105685-LOC114118425
15	48012239	8.15e-11	G	A	downstream_gene_variant	LOC101105685
15	48012239	8.15e-11	G	A	intergenic_region	LOC101105685-LOC114118425
15	48012248	2.38e-11	G	A	downstream_gene_variant	LOC101105685
15	48012248	2.38e-11	G	A	intergenic_region	LOC101105685-LOC114118425
15	48012256	4.69e-10	G	T	downstream_gene_variant	LOC101105685
15	48012256	4.69e-10	G	T	intergenic_region	LOC101105685-LOC114118425
15	48012270	2.07e-10	A	AGC	downstream_gene_variant	LOC101105685
15	48012270	2.07e-10	A	AGC	intergenic_region	LOC101105685-LOC114118425
15	48012272	7.87e-11	C	T	downstream_gene_variant	LOC101105685
15	48012272	7.87e-11	C	T	intergenic_region	LOC101105685-LOC114118425
15	48012294	4.84e-12	A	G	downstream_gene_variant	LOC101105685
15	48012294	4.84e-12	A	G	intergenic_region	LOC101105685-LOC114118425
15	48012652	4.25e-10	C	T	downstream_gene_variant	LOC101105685
15	48012652	4.25e-10	C	T	intergenic_region	LOC101105685-LOC114118425
15	48012660	6.77e-10	C	T	downstream_gene_variant	LOC101105685
15	48012660	6.77e-10	C	T	intergenic_region	LOC101105685-LOC114118425
15	48012661	6.77e-10	A	G	downstream_gene_variant	LOC101105685
15	48012661	6.77e-10	A	G	intergenic_region	LOC101105685-LOC114118425
15	48012731	1.51e-10	T	A	downstream_gene_variant	LOC101105685
15	48012731	1.51e-10	T	A	intergenic_region	LOC101105685-LOC114118425
15	48012731	1.51e-10	T	A	upstream_gene_variant	LOC114118425
15	48012740	4.15e-10	T	A	downstream_gene_variant	LOC101105685
15	48012740	4.15e-10	T	A	intergenic_region	LOC101105685-LOC114118425
15	48012740	4.15e-10	T	A	upstream_gene_variant	LOC114118425
15	48012752	4.9e-12	G	GAC	downstream_gene_variant	LOC101105685
15	48012752	4.9e-12	G	GAC	intergenic_region	LOC101105685-LOC114118425
15	48012752	4.9e-12	G	GAC	upstream_gene_variant	LOC114118425
15	48012767	1.82e-12	C	T	downstream_gene_variant	LOC101105685
15	48012767	1.82e-12	C	T	intergenic_region	LOC101105685-LOC114118425
15	48012767	1.82e-12	C	T	upstream_gene_variant	LOC114118425
15	48012772	2.87e-12	T	C	downstream_gene_variant	LOC101105685
15	48012772	2.87e-12	T	C	intergenic_region	LOC101105685-LOC114118425
15	48012772	2.87e-12	T	C	upstream_gene_variant	LOC114118425
15	48012773	2.87e-12	C	T	downstream_gene_variant	LOC101105685
15	48012773	2.87e-12	C	T	intergenic_region	LOC101105685-LOC114118425
15	48012773	2.87e-12	C	T	upstream_gene_variant	LOC114118425
15	48012780	3.06e-12	T	G	downstream_gene_variant	LOC101105685
15	48012780	3.06e-12	T	G	intergenic_region	LOC101105685-LOC114118425
15	48012780	3.06e-12	T	G	upstream_gene_variant	LOC114118425
15	48013017	8e-12	A	G	downstream_gene_variant	LOC101105685
15	48013017	8e-12	A	G	intergenic_region	LOC101105685-LOC114118425
15	48013017	8e-12	A	G	upstream_gene_variant	LOC114118425
15	48013020	9.67e-12	G	T	downstream_gene_variant	LOC101105685
15	48013020	9.67e-12	G	T	intergenic_region	LOC101105685-LOC114118425
15	48013020	9.67e-12	G	T	upstream_gene_variant	LOC114118425
15	48013031	8.89e-13	G	T	downstream_gene_variant	LOC101105685
15	48013031	8.89e-13	G	T	intergenic_region	LOC101105685-LOC114118425
15	48013031	8.89e-13	G	T	upstream_gene_variant	LOC114118425
15	48013063	1.82e-10	G	A	downstream_gene_variant	LOC101105685
15	48013063	1.82e-10	G	A	intergenic_region	LOC101105685-LOC114118425
15	48013063	1.82e-10	G	A	upstream_gene_variant	LOC114118425
15	48013627	4.56e-10	G	A	downstream_gene_variant	LOC101105685
15	48013627	4.56e-10	G	A	intergenic_region	LOC101105685-LOC114118425
15	48013627	4.56e-10	G	A	upstream_gene_variant	LOC114118425
15	48013635	5.25e-10	G	A	downstream_gene_variant	LOC101105685
15	48013635	5.25e-10	G	A	intergenic_region	LOC101105685-LOC114118425
15	48013635	5.25e-10	G	A	upstream_gene_variant	LOC114118425
15	48013636	5.25e-10	C	G	downstream_gene_variant	LOC101105685
15	48013636	5.25e-10	C	G	intergenic_region	LOC101105685-LOC114118425
15	48013636	5.25e-10	C	G	upstream_gene_variant	LOC114118425
15	48013669	5.32e-12	G	A	downstream_gene_variant	LOC101105685
15	48013669	5.32e-12	G	A	intergenic_region	LOC101105685-LOC114118425
15	48013669	5.32e-12	G	A	upstream_gene_variant	LOC114118425
15	48013674	5.23e-12	T	G	downstream_gene_variant	LOC101105685
15	48013674	5.23e-12	T	G	intergenic_region	LOC101105685-LOC114118425
15	48013674	5.23e-12	T	G	upstream_gene_variant	LOC114118425
15	48013693	3.36e-13	T	C	downstream_gene_variant	LOC101105685
15	48013693	3.36e-13	T	C	intergenic_region	LOC101105685-LOC114118425
15	48013693	3.36e-13	T	C	upstream_gene_variant	LOC114118425
15	48013707	1.17e-13	A	G	downstream_gene_variant	LOC101105685
15	48013707	1.17e-13	A	G	intergenic_region	LOC101105685-LOC114118425
15	48013707	1.17e-13	A	G	upstream_gene_variant	LOC114118425
15	48013713	3.74e-13	A	C	downstream_gene_variant	LOC101105685
15	48013713	3.74e-13	A	C	intergenic_region	LOC101105685-LOC114118425
15	48013713	3.74e-13	A	C	upstream_gene_variant	LOC114118425
15	48013715	1.2e-12	A	C	downstream_gene_variant	LOC101105685
15	48013715	1.2e-12	A	C	intergenic_region	LOC101105685-LOC114118425
15	48013715	1.2e-12	A	C	upstream_gene_variant	LOC114118425
15	48013729	1.89e-11	T	C	downstream_gene_variant	LOC101105685
15	48013729	1.89e-11	T	C	intergenic_region	LOC101105685-LOC114118425
15	48013729	1.89e-11	T	C	upstream_gene_variant	LOC114118425
15	48014639	1.13e-13	A	G	downstream_gene_variant	LOC101105685
15	48014639	1.13e-13	A	G	intergenic_region	LOC101105685-LOC114118425
15	48014639	1.13e-13	A	G	upstream_gene_variant	LOC114118425
15	48014658	1.22e-11	A	G	downstream_gene_variant	LOC101105685
15	48014658	1.22e-11	A	G	intergenic_region	LOC101105685-LOC114118425
15	48014658	1.22e-11	A	G	upstream_gene_variant	LOC114118425
15	48014659	1.22e-11	A	C	downstream_gene_variant	LOC101105685
15	48014659	1.22e-11	A	C	intergenic_region	LOC101105685-LOC114118425
15	48014659	1.22e-11	A	C	upstream_gene_variant	LOC114118425
15	48014693	2.59e-13	TAG	T	downstream_gene_variant	LOC101105685
15	48014693	2.59e-13	TAG	T	intergenic_region	LOC101105685-LOC114118425
15	48014693	2.59e-13	TAG	T	upstream_gene_variant	LOC114118425
15	48014714	3.75e-13	T	C	downstream_gene_variant	LOC101105685
15	48014714	3.75e-13	T	C	intergenic_region	LOC101105685-LOC114118425
15	48014714	3.75e-13	T	C	upstream_gene_variant	LOC114118425
15	48014753	1.36e-12	C	T	downstream_gene_variant	LOC101105685
15	48014753	1.36e-12	C	T	intergenic_region	LOC101105685-LOC114118425
15	48014753	1.36e-12	C	T	upstream_gene_variant	LOC114118425
15	48014756	1.36e-12	A	G	downstream_gene_variant	LOC101105685
15	48014756	1.36e-12	A	G	intergenic_region	LOC101105685-LOC114118425
15	48014756	1.36e-12	A	G	upstream_gene_variant	LOC114118425
15	48014795	1.34e-09	C	G	downstream_gene_variant	LOC101105685
15	48014795	1.34e-09	C	G	intergenic_region	LOC101105685-LOC114118425
15	48014795	1.34e-09	C	G	upstream_gene_variant	LOC114118425
15	48014805	7.87e-10	A	T	downstream_gene_variant	LOC101105685
15	48014805	7.87e-10	A	T	intergenic_region	LOC101105685-LOC114118425
15	48014805	7.87e-10	A	T	upstream_gene_variant	LOC114118425
15	48014811	7.34e-10	G	A	downstream_gene_variant	LOC101105685
15	48014811	7.34e-10	G	A	intergenic_region	LOC101105685-LOC114118425
15	48014811	7.34e-10	G	A	upstream_gene_variant	LOC114118425
15	48014812	8e-10	G	A	downstream_gene_variant	LOC101105685
15	48014812	8e-10	G	A	intergenic_region	LOC101105685-LOC114118425
15	48014812	8e-10	G	A	upstream_gene_variant	LOC114118425
15	48014823	1.04e-09	T	C	downstream_gene_variant	LOC101105685
15	48014823	1.04e-09	T	C	intergenic_region	LOC101105685-LOC114118425
15	48014823	1.04e-09	T	C	upstream_gene_variant	LOC114118425
15	48014827	1.8e-11	T	C	downstream_gene_variant	LOC101105685
15	48014827	1.8e-11	T	C	intergenic_region	LOC101105685-LOC114118425
15	48014827	1.8e-11	T	C	upstream_gene_variant	LOC114118425
15	48014831	6.31e-11	G	C	downstream_gene_variant	LOC101105685
15	48014831	6.31e-11	G	C	intergenic_region	LOC101105685-LOC114118425
15	48014831	6.31e-11	G	C	upstream_gene_variant	LOC114118425
15	48014833	1.39e-11	G	A	downstream_gene_variant	LOC101105685
15	48014833	1.39e-11	G	A	intergenic_region	LOC101105685-LOC114118425
15	48014833	1.39e-11	G	A	upstream_gene_variant	LOC114118425
15	48014843	6.39e-12	T	C	downstream_gene_variant	LOC101105685
15	48014843	6.39e-12	T	C	intergenic_region	LOC101105685-LOC114118425
15	48014843	6.39e-12	T	C	upstream_gene_variant	LOC114118425
15	48014855	3.12e-11	A	C	intergenic_region	LOC101105685-LOC114118425
15	48014855	3.12e-11	A	C	upstream_gene_variant	LOC114118425
15	48014857	1.68e-10	T	G	intergenic_region	LOC101105685-LOC114118425
15	48014857	1.68e-10	T	G	upstream_gene_variant	LOC114118425
15	48014865	3.8e-11	T	C	intergenic_region	LOC101105685-LOC114118425
15	48014865	3.8e-11	T	C	upstream_gene_variant	LOC114118425
15	48014873	1.59e-10	C	T	intergenic_region	LOC101105685-LOC114118425
15	48014873	1.59e-10	C	T	upstream_gene_variant	LOC114118425
15	48014879	1.98e-11	A	C	intergenic_region	LOC101105685-LOC114118425
15	48014879	1.98e-11	A	C	upstream_gene_variant	LOC114118425
15	48018265	7.08e-10	A	G	intron_variant	LOC114118425
15	48018265	7.08e-10	A	G	upstream_gene_variant	LOC114118426
15	48018277	4.21e-10	G	A	intron_variant	LOC114118425
15	48018277	4.21e-10	G	A	upstream_gene_variant	LOC114118426
15	48018286	2.14e-10	T	C	intron_variant	LOC114118425
15	48018286	2.14e-10	T	C	upstream_gene_variant	LOC114118426
15	48018423	7.96e-10	G	A	intron_variant	LOC114118425
15	48018423	7.96e-10	G	A	upstream_gene_variant	LOC114118426
15	48018426	7.96e-10	A	G	intron_variant	LOC114118425
15	48018426	7.96e-10	A	G	upstream_gene_variant	LOC114118426
15	48018437	9.3e-10	T	C	intron_variant	LOC114118425
15	48018437	9.3e-10	T	C	upstream_gene_variant	LOC114118426
15	48018439	8.63e-10	T	C	intron_variant	LOC114118425
15	48018439	8.63e-10	T	C	upstream_gene_variant	LOC114118426
15	48018512	9.79e-10	C	T	intron_variant	LOC114118425
15	48018512	9.79e-10	C	T	upstream_gene_variant	LOC114118426
15	48018514	1.73e-10	T	C	intron_variant	LOC114118425
15	48018514	1.73e-10	T	C	upstream_gene_variant	LOC114118426
15	48018517	3.96e-10	T	C	intron_variant	LOC114118425
15	48018517	3.96e-10	T	C	upstream_gene_variant	LOC114118426
15	48018528	8.13e-11	T	C	intron_variant	LOC114118425
15	48018528	8.13e-11	T	C	upstream_gene_variant	LOC114118426
15	48018537	1.3e-11	T	A	intron_variant	LOC114118425
15	48018537	1.3e-11	T	A	upstream_gene_variant	LOC114118426
15	48018543	8.32e-11	GTTT	G	intron_variant	LOC114118425
15	48018543	8.32e-11	GTTT	G	upstream_gene_variant	LOC114118426
15	48018549	2.81e-11	G	C	intron_variant	LOC114118425
15	48018549	2.81e-11	G	C	upstream_gene_variant	LOC114118426
15	48018560	8.73e-11	G	T	intron_variant	LOC114118425
15	48018560	8.73e-11	G	T	upstream_gene_variant	LOC114118426
15	48018577	9.42e-12	A	G	intron_variant	LOC114118425
15	48018577	9.42e-12	A	G	upstream_gene_variant	LOC114118426
15	48018581	1.65e-11	A	G	intron_variant	LOC114118425
15	48018581	1.65e-11	A	G	upstream_gene_variant	LOC114118426
15	48018584	7.28e-11	T	C	intron_variant	LOC114118425
15	48018584	7.28e-11	T	C	upstream_gene_variant	LOC114118426
15	48018612	8.87e-12	A	T	intron_variant	LOC114118425
15	48018612	8.87e-12	A	T	upstream_gene_variant	LOC114118426
15	48018616	2.25e-12	GA	G	intron_variant	LOC114118425
15	48018616	2.25e-12	GA	G	upstream_gene_variant	LOC114118426
15	48018625	9.6e-14	A	AAG	intron_variant	LOC114118425
15	48018625	9.6e-14	A	AAG	upstream_gene_variant	LOC114118426
15	48018655	1.23e-11	T	C	intron_variant	LOC114118425
15	48018655	1.23e-11	T	C	upstream_gene_variant	LOC114118426
15	48018688	1.98e-13	T	C	intron_variant	LOC114118425
15	48018688	1.98e-13	T	C	upstream_gene_variant	LOC114118426
15	48018702	3.84e-11	C	G	intron_variant	LOC114118425
15	48018702	3.84e-11	C	G	upstream_gene_variant	LOC114118426
15	48018709	2.4e-11	G	A	intron_variant	LOC114118425
15	48018709	2.4e-11	G	A	upstream_gene_variant	LOC114118426
15	48018741	1.7e-11	G	C	intron_variant	LOC114118425
15	48018741	1.7e-11	G	C	upstream_gene_variant	LOC114118426
15	48020597	3.88e-12	C	G	downstream_gene_variant	LOC114118425
15	48020597	3.88e-12	C	G	intergenic_region	LOC114118425-LOC114118426
15	48020597	3.88e-12	C	G	upstream_gene_variant	LOC114118426
15	48020599	1.71e-12	A	T	downstream_gene_variant	LOC114118425
15	48020599	1.71e-12	A	T	intergenic_region	LOC114118425-LOC114118426
15	48020599	1.71e-12	A	T	upstream_gene_variant	LOC114118426
15	48020647	6.1e-13	G	T	downstream_gene_variant	LOC114118425
15	48020647	6.1e-13	G	T	intergenic_region	LOC114118425-LOC114118426
15	48020647	6.1e-13	G	T	upstream_gene_variant	LOC114118426
15	48020652	8.41e-13	A	G	downstream_gene_variant	LOC114118425
15	48020652	8.41e-13	A	G	intergenic_region	LOC114118425-LOC114118426
15	48020652	8.41e-13	A	G	upstream_gene_variant	LOC114118426
15	48020662	2.25e-12	G	T	downstream_gene_variant	LOC114118425
15	48020662	2.25e-12	G	T	intergenic_region	LOC114118425-LOC114118426
15	48020662	2.25e-12	G	T	upstream_gene_variant	LOC114118426
15	48020667	2.25e-12	C	A	downstream_gene_variant	LOC114118425
15	48020667	2.25e-12	C	A	intergenic_region	LOC114118425-LOC114118426
15	48020667	2.25e-12	C	A	upstream_gene_variant	LOC114118426
15	48020674	7.92e-12	A	G	downstream_gene_variant	LOC114118425
15	48020674	7.92e-12	A	G	intergenic_region	LOC114118425-LOC114118426
15	48020674	7.92e-12	A	G	upstream_gene_variant	LOC114118426
15	48020686	9.21e-12	T	A	downstream_gene_variant	LOC114118425
15	48020686	9.21e-12	T	A	intergenic_region	LOC114118425-LOC114118426
15	48020686	9.21e-12	T	A	upstream_gene_variant	LOC114118426
15	48020707	5.37e-10	T	C	downstream_gene_variant	LOC114118425
15	48020707	5.37e-10	T	C	intergenic_region	LOC114118425-LOC114118426
15	48020707	5.37e-10	T	C	upstream_gene_variant	LOC114118426
15	48020713	7.6e-10	G	T	downstream_gene_variant	LOC114118425
15	48020713	7.6e-10	G	T	intergenic_region	LOC114118425-LOC114118426
15	48020713	7.6e-10	G	T	upstream_gene_variant	LOC114118426
15	48020725	9.94e-10	A	G	downstream_gene_variant	LOC114118425
15	48020725	9.94e-10	A	G	intergenic_region	LOC114118425-LOC114118426
15	48020725	9.94e-10	A	G	upstream_gene_variant	LOC114118426
15	48031466	1.1e-09	C	T	intergenic_region	LOC114118426-HBB
15	48032405	7.94e-12	C	T	intergenic_region	LOC114118426-HBB
15	48032405	7.94e-12	C	T	upstream_gene_variant	HBB
15	48032436	1.18e-14	T	A	intergenic_region	LOC114118426-HBB
15	48032436	1.18e-14	T	A	upstream_gene_variant	HBB
15	48032442	1.75e-13	C	T	intergenic_region	LOC114118426-HBB
15	48032442	1.75e-13	C	T	upstream_gene_variant	HBB
15	48032455	9.54e-14	T	G	intergenic_region	LOC114118426-HBB
15	48032455	9.54e-14	T	G	upstream_gene_variant	HBB
15	48032463	7.83e-14	A	G	intergenic_region	LOC114118426-HBB
15	48032463	7.83e-14	A	G	upstream_gene_variant	HBB
15	48032476	1.68e-13	T	C	intergenic_region	LOC114118426-HBB
15	48032476	1.68e-13	T	C	upstream_gene_variant	HBB
15	48033583	6.11e-10	C	T	intergenic_region	LOC114118426-HBB
15	48033583	6.11e-10	C	T	upstream_gene_variant	HBB
15	48033601	9.24e-11	G	A	intergenic_region	LOC114118426-HBB
15	48033601	9.24e-11	G	A	upstream_gene_variant	HBB
15	48033616	5.64e-12	T	A	intergenic_region	LOC114118426-HBB
15	48033616	5.64e-12	T	A	upstream_gene_variant	HBB
15	48033652	2.9e-12	C	T	intergenic_region	LOC114118426-HBB
15	48033652	2.9e-12	C	T	upstream_gene_variant	HBB
15	48033666	8.16e-14	A	G	intergenic_region	LOC114118426-HBB
15	48033666	8.16e-14	A	G	upstream_gene_variant	HBB
15	48033667	1.05e-13	T	C	intergenic_region	LOC114118426-HBB
15	48033667	1.05e-13	T	C	upstream_gene_variant	HBB
15	48033674	3.28e-13	C	T	intergenic_region	LOC114118426-HBB
15	48033674	3.28e-13	C	T	upstream_gene_variant	HBB
15	48033678	3.28e-13	A	G	intergenic_region	LOC114118426-HBB
15	48033678	3.28e-13	A	G	upstream_gene_variant	HBB
15	48033679	3.28e-13	G	A	intergenic_region	LOC114118426-HBB
15	48033679	3.28e-13	G	A	upstream_gene_variant	HBB
15	48033690	7.18e-14	A	G	intergenic_region	LOC114118426-HBB
15	48033690	7.18e-14	A	G	upstream_gene_variant	HBB
15	48033754	7.16e-13	G	A	intergenic_region	LOC114118426-HBB
15	48033754	7.16e-13	G	A	upstream_gene_variant	HBB
15	48033798	1.52e-12	A	C	intergenic_region	LOC114118426-HBB
15	48033798	1.52e-12	A	C	upstream_gene_variant	HBB
15	48033809	1.25e-12	C	T	intergenic_region	LOC114118426-HBB
15	48033809	1.25e-12	C	T	upstream_gene_variant	HBB
15	48033833	1.99e-10	A	C	intergenic_region	LOC114118426-HBB
15	48033833	1.99e-10	A	C	upstream_gene_variant	HBB
15	48033878	8.14e-10	G	A	intergenic_region	LOC114118426-HBB
15	48033878	8.14e-10	G	A	upstream_gene_variant	HBB
15	48034126	3.11e-12	G	A	intergenic_region	LOC114118426-HBB
15	48034126	3.11e-12	G	A	upstream_gene_variant	HBB
15	48034133	1.88e-11	A	G	intergenic_region	LOC114118426-HBB
15	48034133	1.88e-11	A	G	upstream_gene_variant	HBB
15	48034175	1.13e-11	C	T	intergenic_region	LOC114118426-HBB
15	48034175	1.13e-11	C	T	upstream_gene_variant	HBB
15	48034176	1.13e-11	A	G	intergenic_region	LOC114118426-HBB
15	48034176	1.13e-11	A	G	upstream_gene_variant	HBB
15	48034233	1.04e-10	A	G	intergenic_region	LOC114118426-HBB
15	48034233	1.04e-10	A	G	upstream_gene_variant	HBB
15	48034252	7.11e-11	G	A	intergenic_region	LOC114118426-HBB
15	48034252	7.11e-11	G	A	upstream_gene_variant	HBB
15	48034260	3.01e-11	C	T	intergenic_region	LOC114118426-HBB
15	48034260	3.01e-11	C	T	upstream_gene_variant	HBB
15	48034266	1.24e-11	G	T	intergenic_region	LOC114118426-HBB
15	48034266	1.24e-11	G	T	upstream_gene_variant	HBB
15	48034268	7.7e-12	A	G	intergenic_region	LOC114118426-HBB
15	48034268	7.7e-12	A	G	upstream_gene_variant	HBB
15	48034864	8.12e-10	TTCAC	T	intergenic_region	LOC114118426-HBB
15	48034864	8.12e-10	TTCAC	T	upstream_gene_variant	HBB
15	48034924	1.13e-10	T	G	intergenic_region	LOC114118426-HBB
15	48034924	1.13e-10	T	G	upstream_gene_variant	HBB
15	48035115	5.34e-12	T	C	intergenic_region	LOC114118426-HBB
15	48035115	5.34e-12	T	C	upstream_gene_variant	HBB
15	48035122	8.46e-13	G	A	intergenic_region	LOC114118426-HBB
15	48035122	8.46e-13	G	A	upstream_gene_variant	HBB
15	48035132	4.1e-12	A	G	intergenic_region	LOC114118426-HBB
15	48035132	4.1e-12	A	G	upstream_gene_variant	HBB
15	48035176	2.54e-11	C	T	intergenic_region	LOC114118426-HBB
15	48035176	2.54e-11	C	T	upstream_gene_variant	HBB
15	48035177	1.15e-10	T	C	intergenic_region	LOC114118426-HBB
15	48035177	1.15e-10	T	C	upstream_gene_variant	HBB
15	48035197	9.52e-10	TA	T	intergenic_region	LOC114118426-HBB
15	48035197	9.52e-10	TA	T	upstream_gene_variant	HBB
15	48035224	1.08e-10	C	T	intergenic_region	LOC114118426-HBB
15	48035224	1.08e-10	C	T	upstream_gene_variant	HBB
15	48035234	5.26e-11	G	T	intergenic_region	LOC114118426-HBB
15	48035234	5.26e-11	G	T	upstream_gene_variant	HBB
15	48035243	1.77e-10	T	G	intergenic_region	LOC114118426-HBB
15	48035243	1.77e-10	T	G	upstream_gene_variant	HBB
15	48035249	1.06e-10	C	T	intergenic_region	LOC114118426-HBB
15	48035249	1.06e-10	C	T	upstream_gene_variant	HBB
15	48035300	6.44e-13	G	A	intergenic_region	LOC114118426-HBB
15	48035300	6.44e-13	G	A	upstream_gene_variant	HBB
15	48035336	4.01e-14	G	A	intergenic_region	LOC114118426-HBB
15	48035336	4.01e-14	G	A	upstream_gene_variant	HBB
15	48035343	4.01e-14	C	T	intergenic_region	LOC114118426-HBB
15	48035343	4.01e-14	C	T	upstream_gene_variant	HBB
15	48035372	1.14e-11	C	T	intergenic_region	LOC114118426-HBB
15	48035372	1.14e-11	C	T	upstream_gene_variant	HBB
15	48035417	6.96e-11	A	G	intergenic_region	LOC114118426-HBB
15	48035417	6.96e-11	A	G	upstream_gene_variant	HBB
15	48035523	9.27e-11	C	G	intergenic_region	LOC114118426-HBB
15	48035523	9.27e-11	C	G	upstream_gene_variant	HBB
15	48035553	5.24e-12	C	T	intergenic_region	LOC114118426-HBB
15	48035553	5.24e-12	C	T	upstream_gene_variant	HBB
15	48035562	5.24e-12	G	T	intergenic_region	LOC114118426-HBB
15	48035562	5.24e-12	G	T	upstream_gene_variant	HBB
15	48035586	1.35e-11	G	A	intergenic_region	LOC114118426-HBB
15	48035586	1.35e-11	G	A	upstream_gene_variant	HBB
15	48035596	8.81e-12	G	A	intergenic_region	LOC114118426-HBB
15	48035596	8.81e-12	G	A	upstream_gene_variant	HBB
15	48035638	1.47e-11	A	C	intergenic_region	LOC114118426-HBB
15	48035638	1.47e-11	A	C	upstream_gene_variant	HBB
15	48035688	4.02e-12	G	A	intergenic_region	LOC114118426-HBB
15	48035688	4.02e-12	G	A	upstream_gene_variant	HBB
15	48035704	4.31e-12	C	T	intergenic_region	LOC114118426-HBB
15	48035704	4.31e-12	C	T	upstream_gene_variant	HBB
15	48035736	7.5e-12	T	C	intergenic_region	LOC114118426-HBB
15	48035736	7.5e-12	T	C	upstream_gene_variant	HBB
15	48035798	2.56e-10	T	C	intergenic_region	LOC114118426-HBB
15	48035798	2.56e-10	T	C	upstream_gene_variant	HBB
15	48035850	1.85e-11	G	A	intergenic_region	LOC114118426-HBB
15	48035850	1.85e-11	G	A	upstream_gene_variant	HBB
15	48035853	1.63e-11	AAG	A	intergenic_region	LOC114118426-HBB
15	48035853	1.63e-11	AAG	A	upstream_gene_variant	HBB
15	48035871	8.58e-12	G	A	intergenic_region	LOC114118426-HBB
15	48035871	8.58e-12	G	A	upstream_gene_variant	HBB
15	48035881	5.51e-13	G	A	intergenic_region	LOC114118426-HBB
15	48035881	5.51e-13	G	A	upstream_gene_variant	HBB
15	48035968	3.28e-10	G	T	intergenic_region	LOC114118426-HBB
15	48035968	3.28e-10	G	T	upstream_gene_variant	HBB
15	48036003	3.38e-11	A	G	intergenic_region	LOC114118426-HBB
15	48036003	3.38e-11	A	G	upstream_gene_variant	HBB
15	48036015	1.82e-10	C	A	intergenic_region	LOC114118426-HBB
15	48036015	1.82e-10	C	A	upstream_gene_variant	HBB
15	48036175	2.85e-11	C	G	intergenic_region	LOC114118426-HBB
15	48036175	2.85e-11	C	G	upstream_gene_variant	HBB
15	48036178	2.8e-11	G	T	intergenic_region	LOC114118426-HBB
15	48036178	2.8e-11	G	T	upstream_gene_variant	HBB
15	48036201	1.22e-11	T	C	intergenic_region	LOC114118426-HBB
15	48036201	1.22e-11	T	C	upstream_gene_variant	HBB
15	48036216	2.16e-12	C	T	intergenic_region	LOC114118426-HBB
15	48036216	2.16e-12	C	T	upstream_gene_variant	HBB
15	48036251	2e-11	T	A	intergenic_region	LOC114118426-HBB
15	48036251	2e-11	T	A	upstream_gene_variant	HBB
15	48036255	2e-11	T	C	intergenic_region	LOC114118426-HBB
15	48036255	2e-11	T	C	upstream_gene_variant	HBB
15	48036281	1.88e-12	T	C	intergenic_region	LOC114118426-HBB
15	48036281	1.88e-12	T	C	upstream_gene_variant	HBB
15	48036453	2.58e-10	G	A	intergenic_region	LOC114118426-HBB
15	48036453	2.58e-10	G	A	upstream_gene_variant	HBB
15	48036465	1.44e-11	T	C	intergenic_region	LOC114118426-HBB
15	48036465	1.44e-11	T	C	upstream_gene_variant	HBB
15	48036482	2.27e-10	C	T	intergenic_region	LOC114118426-HBB
15	48036482	2.27e-10	C	T	upstream_gene_variant	HBB
15	48036496	8.27e-11	G	A	intergenic_region	LOC114118426-HBB
15	48036496	8.27e-11	G	A	upstream_gene_variant	HBB
15	48036499	3.75e-11	G	A	intergenic_region	LOC114118426-HBB
15	48036499	3.75e-11	G	A	upstream_gene_variant	HBB
15	48036515	8.01e-11	CTTAAG	C	intergenic_region	LOC114118426-HBB
15	48036515	8.01e-11	CTTAAG	C	upstream_gene_variant	HBB
15	48036533	1.65e-11	A	G	intergenic_region	LOC114118426-HBB
15	48036533	1.65e-11	A	G	upstream_gene_variant	HBB
15	48036556	4.41e-11	G	A	intergenic_region	LOC114118426-HBB
15	48036556	4.41e-11	G	A	upstream_gene_variant	HBB
15	48036598	4.68e-15	T	TA	intergenic_region	LOC114118426-HBB
15	48036598	4.68e-15	T	TA	upstream_gene_variant	HBB
15	48036601	2.46e-13	G	T	intergenic_region	LOC114118426-HBB
15	48036601	2.46e-13	G	T	upstream_gene_variant	HBB
15	48036728	4.8e-11	C	T	intergenic_region	LOC114118426-HBB
15	48036728	4.8e-11	C	T	upstream_gene_variant	HBB
15	48036754	1.43e-10	A	C	intergenic_region	LOC114118426-HBB
15	48036754	1.43e-10	A	C	upstream_gene_variant	HBB
15	48036755	1.43e-10	G	A	intergenic_region	LOC114118426-HBB
15	48036755	1.43e-10	G	A	upstream_gene_variant	HBB
15	48037216	1.18e-12	T	A	missense_variant	HBB
15	48037240	7.17e-12	G	C	missense_variant	HBB
15	48037401	2.82e-13	G	A	intron_variant	HBB
15	48037671	1.64e-13	G	A	intron_variant	HBB
15	48037730	4.85e-12	A	G	intron_variant	HBB
15	48037745	2.39e-11	A	G	intron_variant	HBB
15	48037800	9.96e-12	T	C	intron_variant	HBB
15	48037816	6.12e-12	T	C	intron_variant	HBB
15	48037849	6.02e-12	A	G	intron_variant	HBB
15	48037964	1.95e-12	A	G	intron_variant	HBB
15	48038086	7.4e-11	T	C	intron_variant	HBB
15	48038196	7.75e-10	A	G	intron_variant	HBB
15	48038272	3.22e-10	C	CT	intron_variant	HBB
15	48038330	6.66e-14	G	A	missense_variant	HBB
15	48038458	5.64e-10	A	C	downstream_gene_variant	HBB
15	48038458	5.64e-10	A	C	intergenic_region	HBB-LOC101102671
15	48038783	1.36e-11	A	G	downstream_gene_variant	HBB
15	48038783	1.36e-11	A	G	intergenic_region	HBB-LOC101102671
15	48039057	2.56e-11	T	C	downstream_gene_variant	HBB
15	48039057	2.56e-11	T	C	intergenic_region	HBB-LOC101102671
15	48039450	2.16e-13	T	C	downstream_gene_variant	HBB
15	48039450	2.16e-13	T	C	intergenic_region	HBB-LOC101102671
15	48039498	9.5e-13	T	C	downstream_gene_variant	HBB
15	48039498	9.5e-13	T	C	intergenic_region	HBB-LOC101102671
15	48039577	4.68e-10	A	G	downstream_gene_variant	HBB
15	48039577	4.68e-10	A	G	intergenic_region	HBB-LOC101102671
15	48039663	1.69e-12	G	A	downstream_gene_variant	HBB
15	48039663	1.69e-12	G	A	intergenic_region	HBB-LOC101102671
15	48039683	3.39e-11	G	A	downstream_gene_variant	HBB
15	48039683	3.39e-11	G	A	intergenic_region	HBB-LOC101102671
15	48039751	5e-13	C	T	downstream_gene_variant	HBB
15	48039751	5e-13	C	T	intergenic_region	HBB-LOC101102671
15	48039884	4.21e-12	C	T	downstream_gene_variant	HBB
15	48039884	4.21e-12	C	T	intergenic_region	HBB-LOC101102671
15	48039946	1.77e-11	A	G	downstream_gene_variant	HBB
15	48039946	1.77e-11	A	G	intergenic_region	HBB-LOC101102671
15	48040588	6.22e-10	A	T	downstream_gene_variant	HBB
15	48040588	6.22e-10	A	T	intergenic_region	HBB-LOC101102671
15	48047198	4.37e-10	ATTG	A	intergenic_region	HBB-LOC101102671
15	48047198	4.37e-10	ATTG	A	upstream_gene_variant	LOC101102671
15	48049686	3.51e-10	C	T	intergenic_region	HBB-LOC101102671
15	48049686	3.51e-10	C	T	upstream_gene_variant	LOC101102671
15	48053264	9.22e-10	A	G	downstream_gene_variant	LOC101102671
15	48053264	9.22e-10	A	G	intergenic_region	LOC101102671-LOC101105945
15	78358400	7.95e-11	C	A	downstream_gene_variant	LOC101111745
15	78358400	7.95e-11	C	A	intergenic_region	LOC101112001-LOC101111745
18	22813320	9.81e-10	C	T	intron_variant	LOC114118854
18	46407490	1.25e-09	T	C	intergenic_region	TRNAY-GUA-LOC114109119
18	46407785	9.06e-12	T	C	intergenic_region	TRNAY-GUA-LOC114109119
18	46408097	5.93e-10	C	T	intergenic_region	TRNAY-GUA-LOC114109119
18	46408103	5.93e-10	C	T	intergenic_region	TRNAY-GUA-LOC114109119
18	46408366	2.73e-12	G	A	intergenic_region	TRNAY-GUA-LOC114109119
18	46408407	2.08e-12	T	G	intergenic_region	TRNAY-GUA-LOC114109119
18	46408480	2.21e-12	C	T	intergenic_region	TRNAY-GUA-LOC114109119
18	46408638	2.92e-10	G	A	intergenic_region	TRNAY-GUA-LOC114109119
19	53537657	5.37e-11	C	T	downstream_gene_variant	LOC121817265
19	53537657	5.37e-11	C	T	intron_variant	SLC6A20
2	111118307	1.38e-12	A	G	downstream_gene_variant	LOC101121661
2	111118307	1.38e-12	A	G	intergenic_region	LOC101121661-LOC121818677
2	111597429	3.23e-16	G	A	intron_variant	NEK1
2	113892871	4.41e-10	C	T	intron_variant	NIPA1
23	40052482	1.04e-09	C	A	intergenic_region	LOC101107700-ARHGAP28
23	40054294	1.14e-09	T	C	intergenic_region	LOC101107700-ARHGAP28
23	40067932	9.22e-11	G	A	intergenic_region	LOC101107700-ARHGAP28
23	40068688	2.05e-10	C	T	intergenic_region	LOC101107700-ARHGAP28
23	40072893	7.34e-10	G	A	intergenic_region	LOC101107700-ARHGAP28
23	45007165	5.76e-11	T	C	synonymous_variant	SETBP1
24	34416151	1.2e-09	G	A	intron_variant	HIP1
25	3470580	1.11e-10	C	T	intron_variant	SPRTN
25	3470580	1.11e-10	C	T	upstream_gene_variant	EXOC8
25	3471215	4.29e-13	AATAGG	A	intron_variant	SPRTN
25	3471215	4.29e-13	AATAGG	A	upstream_gene_variant	EXOC8
25	3471224	1.45e-12	ATCT	A	intron_variant	SPRTN
25	3471224	1.45e-12	ATCT	A	upstream_gene_variant	EXOC8
25	3472337	9.29e-10	A	C	intron_variant	SPRTN
25	3472337	9.29e-10	A	C	upstream_gene_variant	EXOC8
25	3472937	1.39e-10	T	C	intron_variant	SPRTN
25	3472937	1.39e-10	T	C	upstream_gene_variant	EXOC8
25	3473178	5.49e-12	T	A	intron_variant	SPRTN
25	3473178	5.49e-12	T	A	upstream_gene_variant	EXOC8
25	3473187	3.43e-13	AAGG	A	intron_variant	SPRTN
25	3473187	3.43e-13	AAGG	A	upstream_gene_variant	EXOC8
25	3473671	5.47e-10	A	T	intron_variant	SPRTN
25	3473671	5.47e-10	A	T	upstream_gene_variant	EXOC8
25	3474275	3.65e-12	T	C	intron_variant	SPRTN
25	3474275	3.65e-12	T	C	upstream_gene_variant	EXOC8
25	3476259	7.21e-11	TAC	T	intron_variant	SPRTN
25	3499425	7.28e-13	G	A	downstream_gene_variant	EGLN1
25	3499425	7.28e-13	G	A	intron_variant	EGLN1
25	3499425	7.28e-13	G	A	intron_variant	SPRTN
25	3499543	1.41e-15	CAG	C	downstream_gene_variant	EGLN1
25	3499543	1.41e-15	CAG	C	intron_variant	EGLN1
25	3499543	1.41e-15	CAG	C	intron_variant	SPRTN
25	3501407	1.64e-11	T	C	downstream_gene_variant	EGLN1
25	3501407	1.64e-11	T	C	intron_variant	EGLN1
25	3501407	1.64e-11	T	C	intron_variant	SPRTN
25	3503284	1.75e-11	G	A	3_prime_UTR_variant	EGLN1
25	3503284	1.75e-11	G	A	intron_variant	EGLN1
25	3503284	1.75e-11	G	A	intron_variant	SPRTN
25	3503944	1.18e-14	G	A	intron_variant	SPRTN
25	3503944	1.18e-14	G	A	synonymous_variant	EGLN1
25	3511271	3.22e-11	T	C	intron_variant	EGLN1
25	3511271	3.22e-11	T	C	intron_variant	SPRTN
25	3511885	1.73e-10	G	A	intron_variant	EGLN1
25	3511885	1.73e-10	G	A	intron_variant	SPRTN
25	3511911	8.21e-12	A	C	intron_variant	EGLN1
25	3511911	8.21e-12	A	C	intron_variant	SPRTN
25	3512796	6.68e-13	T	C	intron_variant	EGLN1
25	3512796	6.68e-13	T	C	intron_variant	SPRTN
25	3512929	1.16e-11	G	A	intron_variant	EGLN1
25	3512929	1.16e-11	G	A	intron_variant	SPRTN
25	3513285	9.82e-11	GC	G	intron_variant	EGLN1
25	3513285	9.82e-11	GC	G	intron_variant	SPRTN
25	3517810	3.33e-12	G	T	intron_variant	EGLN1
25	3517810	3.33e-12	G	T	intron_variant	SPRTN
25	3524090	5.23e-10	G	A	intron_variant	EGLN1
25	3524090	5.23e-10	G	A	intron_variant	SPRTN
25	3524825	7.27e-10	G	A	intron_variant	EGLN1
25	3524825	7.27e-10	G	A	intron_variant	SPRTN
25	42024730	1.25e-10	G	A	intron_variant	WDFY4
26	32165536	9.06e-10	T	G	intron_variant	ADGRA2
26	32305364	7.75e-10	C	T	intergenic_region	ADRB3-EIF4EBP1
26	6070016	5.76e-10	C	CGAGAGGCGAGG	intergenic_region	LOC101104632-FAM90A26
3	103479475	5.9e-10	G	A	intergenic_region	C3H2orf92-ACTR1B
3	108413940	4.13e-10	A	AAAG	intron_variant	TRHDE
3	108415885	2.72e-10	G	A	intron_variant	TRHDE
3	108415946	5.39e-10	A	T	intron_variant	TRHDE
3	108416033	1.08e-10	G	A	intron_variant	TRHDE
3	108416218	5.73e-11	A	G	intron_variant	TRHDE
3	108416364	3.1e-11	G	C	intron_variant	TRHDE
3	114049918	1.42e-10	T	C	intron_variant	NAV3
3	114059086	6.4e-13	C	A	intron_variant	NAV3
3	115382137	1.02e-12	G	A	intron_variant	SYT1
3	115822735	6.54e-13	G	A	intron_variant	PPP1R12A
3	117481600	1.73e-10	A	AATGCCATCC	intron_variant	PPFIA2
3	129895830	1.17e-09	A	G	intergenic_region	LOC121819095-CRADD
3	129904379	1.18e-09	G	A	intergenic_region	LOC121819095-CRADD
3	134926753	2.63e-12	G	C	intron_variant	BIN2
3	134926753	2.63e-12	G	C	upstream_gene_variant	LOC114113980
4	66926600	1.43e-10	G	A	downstream_gene_variant	GHRHR
4	66926600	1.43e-10	G	A	intergenic_region	ADCYAP1R1-GHRHR
6	18122282	3.36e-10	C	T	intergenic_region	PAPSS1-TRNAS-GGA
6	30138508	3.19e-10	G	A	intron_variant	BMPR1B
6	30138508	3.19e-10	G	A	upstream_gene_variant	BMPR1B
7	47741948	1.07e-09	G	A	intron_variant	RORA
7	85869398	2.55e-10	C	T	5_prime_UTR_variant	ESRRB
7	85869398	2.55e-10	C	T	intron_variant	ESRRB
7	86015968	1.07e-10	A	G	intergenic_region	ESRRB-VASH1
7	9811397	1.97e-14	T	C	intergenic_region	LHFPL2-LOC121819938
9	13072407	1.01e-09	C	A	downstream_gene_variant	LOC121820290
9	13072407	1.01e-09	C	A	intergenic_region	LOC121820290-LOC121820291
9	202832	2.86e-12	G	A	intron_variant	LOC121820381
9	89417209	1.44e-09	G	A	intron_variant	LOC101112828
X	103394580	6.36e-12	G	C	intergenic_region	LOC101120813-LOC105605585
X	103398658	7.28e-12	C	A	intergenic_region	LOC101120813-LOC105605585
X	113474061	8.14e-10	A	G	intergenic_region	SMARCA1-OCRL
X	113474061	8.14e-10	A	G	upstream_gene_variant	SMARCA1
X	113497768	1.09e-09	G	A	intron_variant	OCRL
X	113515837	1.08e-09	C	T	intron_variant	OCRL
X	113523171	8.56e-10	A	T	intron_variant	OCRL
X	113525905	1.08e-09	C	T	intron_variant	OCRL
X	12236519	1.11e-09	C	T	intergenic_region	LOC105605360-LOC101121398
X	12249173	1.42e-09	T	C	intergenic_region	LOC105605360-LOC101121398
X	126827476	1.02e-09	C	T	intron_variant	COL4A6
X	140058218	4.52e-10	G	T	intergenic_region	LOC121818356-LOC101105223
X	42267562	4.93e-12	C	T	intergenic_region	PPP1R2C-TRNAW-CCA
X	43213238	4.08e-11	TA	T	intergenic_region	LOC101106910-EFHC2
X	50703609	5.44e-12	C	T	intergenic_region	LOC114111329-LOC114111230
X	56478609	1.2e-11	G	A	downstream_gene_variant	RBM3
X	56478609	1.2e-11	G	A	intergenic_region	WDR13-RBM3
X	97573596	5.59e-12	C	T	intergenic_region	LOC101102539-ZIC3
X	97573648	6.61e-12	T	C	intergenic_region	LOC101102539-ZIC3
X	97574364	1e-11	A	T	intergenic_region	LOC101102539-ZIC3
X	97574678	5.45e-12	A	G	intergenic_region	LOC101102539-ZIC3
X	97574917	3.52e-12	C	T	intergenic_region	LOC101102539-ZIC3
