# Supplementary material for: Multi-omic Analyses Shed Light on The Genetic Control of High-altitude Adaptation in Sheep
Source: Genomics Proteomics Bioinformatics. 2024 Apr 2;22(2):qzae030. doi: 10.1093/gpbjnl/qzae030 (PMC12016566; doi:10.1093/gpbjnl/qzae030)
Supplement: qzae030_Supplementary_Data [file qzae030_supplementary_data.zip › Table S5-done.xlsx]

## Sheet: cerebrum
Table S5 DEGs in 12 organs
Table S5A DEGs in cerebrum
Note: FC, fold change; DEG, differentially expressed gene; CPM, counts per million; LR, likelihood ratio; FDR, false discovery rate.
Gene_ID	logFC	logCPM	LR	P alue	FDR	Up/Down
BHLHE40	-1.70789	6.69557	78.439	8.25075e-19	2.27135e-14	down
LUC7L3	1.31341	5.69726	56.2383	6.41988e-14	8.83665e-10	up
LOC121820082	-1.61318	5.16144	54.7718	1.35372e-13	1.24222e-09	down
TTC14	1.51558	4.55484	43.5685	4.09376e-11	2.75962e-07	up
CDKL5	-1.8307	4.21041	43.1724	5.0122e-11	2.75962e-07	down
CLK1	1.77727	6.69913	42.1373	8.50827e-11	3.34606e-07	up
WSB1	1.27895	6.09124	42.3645	7.57529e-11	3.34606e-07	up
LOC101112291	1.19512	5.63329	41.2769	1.32123e-10	4.54652e-07	up
CCNL2	1.31352	5.14854	39.9325	2.62893e-10	8.04132e-07	up
LOC121820644	-1.3722	6.03559	39.1446	3.93544e-10	1.08339e-06	down
LOC114109235	5.85121	2.40621	36.8487	1.27663e-09	3.19495e-06	up
CLK4	1.30593	4.86394	35.3724	2.72312e-09	6.24707e-06	up
GTL2	1.22382	6.48264	32.5086	1.18665e-08	2.33338e-05	up
NAB2	-1.00433	5.47645	31.4549	2.04129e-08	3.56764e-05	down
LOC121816055	1.76492	4.43988	28.4877	9.4294e-08	0.000152695	up
LOC101110546	-3.5249	4.19514	28.0348	1.19156e-07	0.000172644	down
NMB	-1.10531	4.8834	27.5844	1.50386e-07	0.000197142	down
LOC114108774	4.58086	3.07858	25.9592	3.48705e-07	0.000421828	up
LOC101107315	1.45983	3.96013	25.9387	3.5243e-07	0.000421828	up
RSRP1	1.04773	6.20238	25.406	4.64468e-07	0.000523958	up
TMEM178B	-1.62733	3.78016	25.3594	4.75824e-07	0.000523958	down
ADAM22	-1.3627	4.40182	24.7709	6.45637e-07	0.000658286	down
WIPF2	-1.1373	4.55226	24.4325	7.69614e-07	0.000756668	down
LOC121816987	1.24031	12.4345	23.7361	1.1049e-06	0.00104886	up
AIFM3	1.13583	4.91545	23.6386	1.16231e-06	0.00106658	up
LOC114117376	5.44946	2.16718	23.294	1.39037e-06	0.00112575	up
LOC114118399	1.2995	5.15777	23.3222	1.37011e-06	0.00112575	up
PRPF39	1.26552	4.16224	23.3826	1.32775e-06	0.00112575	up
LOC105616742	1.01767	4.6915	23.148	1.50003e-06	0.00117984	up
PER1	-1.02397	4.71798	22.8836	1.72111e-06	0.00131612	down
THOC1	1.28812	4.06944	22.5368	2.06151e-06	0.00153382	up
DUSP4	-1.57042	3.7019	22.4712	2.13321e-06	0.0015454	down
LOC121818522	1.38888	3.87226	22.2403	2.4057e-06	0.00165566	up
EGR1	-1.98148	6.76417	22.1434	2.53024e-06	0.0016989	down
LOC114116763	-2.25834	3.67684	21.7584	3.09235e-06	0.00197975	down
CSRP2	1.17029	6.10625	21.7056	3.17863e-06	0.00198874	up
OVOL2	1.28919	4.00448	21.4382	3.65422e-06	0.00223549	up
LOC114115069	1.72538	4.95398	20.9936	4.60831e-06	0.0026992	up
LOC114118685	-2.40488	2.88284	20.4211	6.21401e-06	0.00356387	down
KCNA1	-1.28428	4.24137	20.016	7.67957e-06	0.00431451	down
LOC114117359	2.65754	3.15763	19.227	1.16061e-05	0.00580915	up
MIRLET7D	2.35523	4.20687	19.1195	1.22785e-05	0.00585944	up
BSN	-1.07888	5.55955	19.1187	1.22832e-05	0.00585944	down
LOC101106925	2.22624	6.27722	18.8241	1.43342e-05	0.00668825	up
SRRM4	-1.26644	3.95103	18.7697	1.47492e-05	0.00676717	down
LOC114116235	2.72924	2.37651	18.2313	1.95635e-05	0.00841505	up
GREM1	1.03272	4.42074	17.9489	2.26915e-05	0.00946475	up
LOC101117329	1.13305	7.20929	17.7621	2.50323e-05	0.00998717	up
LOC114118596	5.19477	2.03406	17.3691	3.07785e-05	0.0113646	up
RRAD	2.0407	3.14902	17.3327	3.13744e-05	0.0113646	up
FAM221B	1.23573	4.55032	17.2136	3.34037e-05	0.0117894	up
EIF2AK2	-1.2887	3.79785	17.1405	3.4714e-05	0.0120967	down
LOC121819190	-1.09021	4.17653	17.0485	3.64378e-05	0.0125387	down
LOC101111001	3.7658	8.24591	17.0043	3.72958e-05	0.0126755	up
TRANK1	1.19173	3.88444	16.8748	3.9928e-05	0.0133109	up
ARRDC2	-2.02447	4.1009	16.7099	4.35534e-05	0.0134717	down
LOC106990882	2.0258	2.74552	16.602	4.61021e-05	0.0141016	up
CDKN1A	-1.10841	4.42756	16.5614	4.71009e-05	0.0142488	down
FOXO3	-1.14649	3.99225	16.1391	5.88571e-05	0.0167039	down
ERCC8	-1.38787	3.55821	16.107	5.98613e-05	0.0168155	down
LOC101117673	1.83814	6.53756	16.0377	6.20929e-05	0.0170935	up
ZBTB16	-1.04317	4.61802	15.9361	6.55185e-05	0.0178418	down
SLC24A4	-1.78569	3.03392	15.9055	6.65866e-05	0.0178418	down
LOC121820141	-5.07842	2.04528	15.9007	6.67554e-05	0.0178418	down
KLK7	3.54009	2.50562	15.7604	7.18929e-05	0.0186711	up
LOC114116144	2.75228	2.22767	15.7635	7.17727e-05	0.0186711	up
LOC121818607	5.34488	2.41949	15.601	7.82133e-05	0.0199249	up
KCNA2	-2.14928	4.43184	15.4188	8.61282e-05	0.0213711	down
LOC114113367	2.11151	3.60166	15.3777	8.80232e-05	0.0216356	up
LOC121818471	1.92495	3.20326	15.2436	9.44983e-05	0.0228197	up
LOC114111375	2.97351	2.36104	15.1455	9.95363e-05	0.023802	up
LOC121820177	1.93948	3.87568	15.1311	0.000100295	0.023802	up
CA8	1.79847	3.42898	14.9498	0.00011041	0.025133	up
C9H8orf89	1.3339	3.46904	14.9179	0.000112295	0.025133	up
PLXNA4	-1.04099	4.16088	14.9259	0.00011182	0.025133	down
LOC105605487	1.18489	3.72239	14.7124	0.000125219	0.0275773	up
LOC114114167	5.06459	1.99601	14.5049	0.000139794	0.0300601	up
LCNL1	1.31868	4.57603	14.5014	0.000140057	0.0300601	up
STX1B	-1.3398	8.12443	14.4368	0.000144942	0.0306539	down
ZNF483	-2.28234	2.51009	14.3451	0.000152177	0.0317371	down
LOC121818277	1.48355	17.5386	14.1276	0.000170816	0.0345008	up
HIGD1C	5.00131	1.92827	14.042	0.000178776	0.034596	up
HS2ST1	-1.41063	3.35068	13.992	0.000183588	0.0348551	down
RSKR	1.04621	3.94896	13.9236	0.000190388	0.0355331	up
FOSL2	-1.01585	4.08728	13.9173	0.000191031	0.0355331	down
LOC114109518	-4.22369	4.74419	13.8896	0.000193873	0.0358196	down
LOC114109227	2.48411	3.47	13.8184	0.000201358	0.0367098	up
PDIA2	1.70392	2.86038	13.7748	0.000206079	0.0370793	up
LOC121816054	2.58634	2.17652	13.6824	0.000216473	0.0382005	up
ECSCR	1.04225	4.23703	13.6904	0.000215559	0.0382005	up
C1QTNF3	1.83714	3.27988	13.6308	0.000222502	0.0390145	up
CPNE7	1.29605	4.60136	13.5666	0.000230249	0.0398166	up
SLC15A2	1.12649	4.84606	13.5526	0.000231969	0.0398166	up
KCNC3	-1.48276	4.83828	13.5454	0.000232863	0.0398166	down
LOC114117126	-4.66166	1.84453	13.5711	0.00022969	0.0398166	down
LOC114115075	-4.83503	1.92446	13.5082	0.000237518	0.0403619	down
PRSS53	1.3292	3.34597	13.4391	0.000246428	0.0411146	up
SLC8A2	-1.17137	5.60848	13.3462	0.000258943	0.0426853	down
WIPF3	-1.01662	5.13476	13.3191	0.00026271	0.0430485	down
LOC114114259	2.47824	2.75176	13.171	0.00028432	0.0452431	up
LOC114116085	1.76302	2.74842	13.1187	0.00029237	0.0454726	up
MAPK15	1.51496	3.03517	13.1063	0.000294308	0.0455169	up
CTF1	1.22352	3.66848	13.0434	0.000304349	0.0465467	up
LOC114114118	1.22132	4.42726	12.9731	0.000315995	0.0475356	up

## Sheet: hypothalamus
Table S5 DEGs in 12 organs
Table S5B DEGs in hypothalamus
Gene_ID	logFC	logCPM	LR	P alue	FDR	Up/Down
BAIAP3	-2.981	4.3473	67.3133	2.3161e-16	6.37598e-12	down
LY6D	-3.73216	3.80611	61.2325	5.0718e-15	6.98109e-11	down
PNOC	-2.37926	3.6286	39.7029	2.95686e-10	2.71332e-06	down
LOC114116260	4.4728	2.78233	38.1557	6.532e-10	4.49549e-06	up
LOC114110217	2.78854	3.15177	37.3305	9.97106e-10	5.48987e-06	up
LOC114117362	2.94125	3.90173	32.6222	1.11931e-08	5.13557e-05	up
NGB	-1.82021	4.92387	31.5546	1.93913e-08	7.62605e-05	down
LOC121816448	-3.35511	4.82833	30.9142	2.69695e-08	9.28055e-05	down
IFITM10	-2.68303	4.56114	29.8483	4.67196e-08	0.000142905	down
LOC114108774	5.84579	3.35707	29.5083	5.56775e-08	0.000153274	up
LOC114118399	1.26993	5.13761	27.8917	1.28302e-07	0.000315017	up
PRXL2B	-2.00178	7.24128	27.6054	1.4876e-07	0.000315017	down
ARRDC2	-2.63771	5.09565	27.7171	1.40416e-07	0.000315017	down
SNCG	-3.94376	6.25487	27.1955	1.83889e-07	0.000361592	down
MIRLET7D	3.15805	3.73053	26.2657	2.97532e-07	0.00054605	up
LOC114117421	5.39851	2.14381	25.5329	4.34896e-07	0.000748266	up
PHLDA3	-1.28324	5.92776	25.3021	4.90172e-07	0.000793761	down
LOC101112291	1.24729	5.24355	25.0572	5.56557e-07	0.000806393	up
SERPINB1	-1.50743	5.3504	25.0754	5.51319e-07	0.000806393	down
LOC101117532	-4.25909	2.54835	24.487	7.48121e-07	0.00102975	down
DNPH1	-1.33114	6.72837	24.0126	9.57059e-07	0.00125461	down
CCND3	-1.00392	6.39877	23.8834	1.0235e-06	0.00128072	down
CLK1	1.43672	6.9163	23.4251	1.29874e-06	0.00155448	up
LOC114114264	5.82973	2.43364	22.9785	1.63821e-06	0.0018791	up
TMEM54	-2.01815	3.13004	22.6342	1.95962e-06	0.00215786	down
CA4	-1.78775	4.26593	22.0409	2.66906e-06	0.00272136	down
LOC105605921	-4.11139	2.1453	22.1028	2.5843e-06	0.00272136	down
CARTPT	-2.74287	2.58538	21.6492	3.27345e-06	0.00310741	down
DEFB123	-3.99246	2.19339	20.8029	5.09063e-06	0.00467133	down
LOC101114275	1.60333	3.46241	20.4914	5.9899e-06	0.00531922	up
TTC14	1.32731	4.46191	20.2538	6.7819e-06	0.00551565	up
LUC7L3	1.11769	5.58509	20.2453	6.81216e-06	0.00551565	up
DPM3	-1.16148	7.99209	20.2516	6.78983e-06	0.00551565	down
LOC114118581	4.48499	2.58517	20.1121	7.30344e-06	0.00551576	up
LOC114115932	4.05565	2.05159	20.0835	7.41338e-06	0.00551576	up
PENK	-2.22931	4.50063	20.1214	7.26789e-06	0.00551576	down
LOC101107315	1.6042	3.8523	19.9823	7.81624e-06	0.00559098	up
LOC105616457	-1.82462	6.4725	19.9569	7.92068e-06	0.00559098	down
PEG10	-1.84606	4.6053	19.8071	8.56646e-06	0.00589565	down
LOC114112952	-1.24638	6.96915	19.5362	9.87093e-06	0.00662773	down
PRPF39	1.17293	4.09071	19.2995	1.11735e-05	0.00732371	up
LOC114111297	3.01175	2.3121	19.0621	1.2653e-05	0.00791644	up
C20H6orf62	1.04896	6.40864	19.084	1.2509e-05	0.00791644	up
LOC114117067	4.60358	3.89081	18.6506	1.56996e-05	0.00919565	up
GNL1	-1.09204	5.42078	18.7044	1.52629e-05	0.00919565	down
LOC114117130	-2.99875	4.4151	18.6813	1.54487e-05	0.00919565	down
LOC114115927	6.26433	2.71721	18.5344	1.66865e-05	0.00937476	up
LOC114109765	3.7	2.8991	18.5406	1.66319e-05	0.00937476	up
TMEM255A	-1.52462	4.20635	18.3929	1.79724e-05	0.00989525	down
CLK4	1.26771	5.09284	18.2744	1.91262e-05	0.0102963	up
FOS	-2.20608	4.44692	18.1724	2.01777e-05	0.0104806	down
KRT13	-3.89934	2.11877	18.1294	2.06387e-05	0.0105215	down
RND2	-1.18241	7.67057	18.0899	2.10721e-05	0.0105472	down
BOLA2B	-1.36014	8.6993	17.8116	2.43895e-05	0.01138	down
LOC114117125	-3.97626	2.41073	17.8713	2.3636e-05	0.01138	down
LOC114111838	2.50054	4.09798	17.5277	2.83153e-05	0.0125724	up
LOC114111839	2.50054	4.09798	17.5277	2.83153e-05	0.0125724	up
SSNA1	-1.00433	6.58846	17.5782	2.75738e-05	0.0125724	down
LOC114117365	2.19372	4.18166	17.2829	3.22069e-05	0.0140734	up
LOC101110546	-3.19335	5.46041	17.2472	3.28178e-05	0.0141163	down
CCNL2	1.005	4.99957	17.0744	3.59428e-05	0.0152226	up
LOC105616742	1.24496	4.33312	16.9828	3.77194e-05	0.015733	up
THOC1	1.14226	3.96884	16.7233	4.32457e-05	0.0177688	up
KCND3	-1.96507	2.95917	16.6044	4.60451e-05	0.0186269	down
LOC114109006	-5.54945	2.19585	16.5781	4.66873e-05	0.0186269	down
PMVK	-1.41431	3.4639	16.5334	4.78003e-05	0.0187985	down
LOC121818481	3.27695	2.07116	16.314	5.36672e-05	0.0200468	up
FNDC10	-1.17181	4.82559	16.3062	5.38872e-05	0.0200468	down
SMIM12	-1.21642	6.69227	16.3493	5.2676e-05	0.0200468	down
LOC114113403	2.70182	3.64322	15.8714	6.77956e-05	0.0245572	up
DNLZ	-1.19408	5.44743	15.7012	7.41767e-05	0.0258482	down
AIRE	-2.24211	2.56215	15.7021	7.41434e-05	0.0258482	down
DLK1	-5.3232	3.44315	15.3729	8.82444e-05	0.030366	down
LOC114113387	3.54922	2.88719	15.31	9.12341e-05	0.0310038	up
HSPA1A	-1.06339	7.48101	15.287	9.23504e-05	0.0310038	down
RGS1	-3.0686	3.23038	15.13	0.000100356	0.0331184	down
LOC121816085	2.63874	2.46627	15.0691	0.000103647	0.0331779	up
CBLN1	-2.75889	3.6427	15.0763	0.000103249	0.0331779	down
LOC114109764	4.49384	1.70229	15.0189	0.000106438	0.0336797	up
LOC114117063	4.18819	2.46645	14.9014	0.000113279	0.0340048	up
ZNF71	2.2624	4.85402	14.8579	0.00011592	0.0340048	up
OLFM2	-1.25174	5.02131	14.9741	0.000108996	0.0340048	down
LOC114108602	-1.3098	4.41866	14.8567	0.000115993	0.0340048	down
LOC121819470	-2.17406	5.07504	14.8548	0.000116112	0.0340048	down
RET	-2.89167	3.17831	14.8728	0.00011501	0.0340048	down
LOC114110868	3.4837	2.79322	14.818	0.0001184	0.0343098	up
ARGLU1	1.00394	6.89128	14.719	0.000124785	0.035053	up
SRSF6	1.07675	5.98301	14.6804	0.000127366	0.0354167	up
NXPH4	-2.73668	2.2093	14.5634	0.000135525	0.0367414	down
SNTA1	-1.06586	5.56014	14.4282	0.000145605	0.0378147	down
LOC121818550	-3.50108	2.36365	14.3141	0.0001547	0.0397967	down
RPRM	-2.08242	2.99491	14.2771	0.000157773	0.0398471	down
LOC114112490	1.26957	8.70019	14.2247	0.000162226	0.0402335	up
LOC121819131	4.91375	1.92112	14.1647	0.000167479	0.0411655	up
RPS14	-1.11353	11.5463	14.1339	0.000170245	0.0414749	down
LOC105605487	1.35701	3.48168	14.0056	0.000182264	0.0440135	up
C1QL4	-4.80715	1.91087	13.9551	0.000187228	0.044819	down
LOC114116085	2.05875	2.66242	13.8179	0.00020141	0.0472697	up
GADD45B	-1.50485	3.67927	13.8387	0.000199195	0.0472697	down
PVRIG	-2.06261	2.55425	13.7908	0.000204334	0.0472697	down
PSMG4	-1.05812	6.852	13.7418	0.000209734	0.0478507	down
GPR68	-2.27657	2.39385	13.7211	0.00021206	0.0478507	down
LOC121816359	1.32088	3.6835	13.6963	0.000214876	0.048092	up
TGM2	-1.68761	4.1736	13.6439	0.000220957	0.0490542	down

## Sheet: heart
Table S5 DEGs in 12 organs
Table S5C DEGs in heart
Gene_ID	logFC	logCPM	LR	P alue	FDR	Up/Down
GADD45B	-2.70002	4.2662	52.3324	4.68582e-13	1.28996e-08	down
GPC3	-3.33178	3.30691	49.6726	1.81668e-12	2.50057e-08	down
MUSTN1	-2.07251	7.64812	45.1365	1.83769e-11	1.68633e-07	down
LOC100101238	-2.81873	7.77527	42.8255	5.98478e-11	4.11888e-07	down
LOC101108131	-3.20538	4.97693	41.7476	1.03848e-10	5.29363e-07	down
C14H19orf33	-4.29748	2.88718	41.5418	1.15376e-10	5.29363e-07	down
RPS14	-1.88571	11.7127	40.4398	2.02771e-10	7.9744e-07	down
LOC121818277	2.25352	18.325	38.0223	6.99407e-10	2.40675e-06	up
FABP4	-4.21592	6.85218	35.9126	2.06374e-09	6.31253e-06	down
NEBL	1.79692	6.12221	35.6565	2.35359e-09	6.4792e-06	up
PPM1K	1.6853	4.57577	32.4053	1.25142e-08	3.13184e-05	up
LOC101112891	-2.34904	4.78675	31.7882	1.71934e-08	3.94432e-05	down
MYC	-2.76484	3.71189	31.1222	2.42288e-08	5.13074e-05	down
FBL	-1.62527	5.36815	30.8382	2.80461e-08	5.51486e-05	down
LOC101111878	-2.34159	4.8499	30.6826	3.0388e-08	5.577e-05	down
IGFBP5	-1.94885	7.11886	30.3535	3.60047e-08	6.19484e-05	down
CXCL16	-2.59382	4.37963	29.8943	4.56249e-08	7.38829e-05	down
LOC114110581	-1.68766	8.03355	29.0867	6.92119e-08	0.000105852	down
LGALS3	-1.8995	6.41999	28.7786	8.11415e-08	0.000117566	down
LOC114110475	-1.7132	6.16844	28.5127	9.30845e-08	0.000128126	down
SEC61B	-1.47712	6.3299	28.2281	1.07827e-07	0.000136935	down
EIF6	-1.54905	5.60496	28.1995	1.09433e-07	0.000136935	down
SERPING1	-1.97537	6.52903	27.8263	1.32709e-07	0.000158841	down
KIF5B	1.76619	4.41521	27.2967	1.74505e-07	0.000192158	up
HMOX1	-2.12245	3.57804	27.328	1.71709e-07	0.000192158	down
CD63	-1.33337	8.25825	26.9879	2.04732e-07	0.000208743	down
PSMG4	-1.57622	6.57898	27.0115	2.02244e-07	0.000208743	down
CD14	-3.04543	4.16629	26.7346	2.33405e-07	0.000229479	down
CD52	-2.14924	6.78522	26.4599	2.69072e-07	0.000255424	down
LOC101108995	2.05606	5.31874	26.3749	2.81175e-07	0.000258015	up
SGCB	1.37267	5.09185	25.9112	3.57482e-07	0.000317456	up
GASK1B	1.47957	4.83485	25.596	4.20906e-07	0.000362098	up
SERPINB1	-1.62347	5.3176	25.5093	4.40251e-07	0.000367263	down
LOC101113728	-1.44701	6.82483	25.2277	5.09464e-07	0.000389584	down
RPS12	-1.75254	10.2132	25.2414	5.05848e-07	0.000389584	down
C1R	-1.95518	4.97106	25.2569	5.01804e-07	0.000389584	down
UBC	-1.39878	8.25727	25.1045	5.43054e-07	0.000404046	down
CCL21	-2.00955	6.02719	24.9765	5.80332e-07	0.00040964	down
TYROBP	-2.73557	5.59132	25.0109	5.70071e-07	0.00040964	down
CNN2	-1.70012	4.63316	24.4176	7.75569e-07	0.000533766	down
RPS21	-1.45092	10.6834	24.1802	8.77274e-07	0.000589036	down
FIS1	-1.45398	8.78432	24.1335	8.98834e-07	0.000589143	down
ERGIC3	-1.42157	5.62515	23.9728	9.77043e-07	0.000625512	down
CARNMT1	1.58352	3.92859	23.7741	1.08329e-06	0.000662711	up
LOC101123672	-1.99231	4.58951	23.7848	1.0773e-06	0.000662711	down
OST4	-1.18315	8.77454	23.285	1.39684e-06	0.000835949	down
EIF3G	-1.26027	7.34737	23.1416	1.50496e-06	0.000872958	down
LOC114113944	-1.53864	7.81806	23.1199	1.5221e-06	0.000872958	down
SELENBP1	-1.36011	5.73244	22.9394	1.67194e-06	0.000939321	down
PRKACB	1.22742	5.19703	22.8323	1.76766e-06	0.000954155	up
LOC101115746	-1.62417	4.25864	22.857	1.74514e-06	0.000954155	down
LOC101106452	-1.74112	5.66236	22.6103	1.98419e-06	0.00103062	down
KRT8	-5.40195	3.63229	22.6214	1.9727e-06	0.00103062	down
CFD	-1.81641	6.32269	22.4975	2.1042e-06	0.00107271	down
RAB8A	-1.42829	4.99279	22.3138	2.31532e-06	0.00115888	down
TTN	1.72594	4.96839	22.0253	2.69083e-06	0.00132278	up
GJA1	1.37298	5.95542	21.9857	2.74687e-06	0.00132664	up
GPR22	1.88102	3.92609	21.8568	2.93772e-06	0.00134788	up
LOC121818464	1.65936	7.04835	21.8868	2.89212e-06	0.00134788	up
CCL26	-2.25593	3.24572	21.8704	2.91695e-06	0.00134788	down
CCND3	-1.47892	5.1522	21.7913	3.03971e-06	0.00137181	down
NFKBIA	-1.78004	6.70319	21.4374	3.65565e-06	0.00161136	down
SDS	-3.85283	4.39757	21.4207	3.68759e-06	0.00161136	down
LOC114117130	-2.71119	4.54457	21.3249	3.87672e-06	0.00166754	down
RASD1	-2.11118	4.35241	21.285	3.95811e-06	0.00167635	down
CXCL13	-4.25209	3.10291	21.2503	4.03042e-06	0.00168111	down
RPS9	-1.38836	10.3684	21.1057	4.34643e-06	0.0017596	down
RETN	-3.96403	2.37526	21.12	4.31398e-06	0.0017596	down
GPX3	-1.73457	9.14287	21.0364	4.50636e-06	0.00177222	down
LOC121819190	-1.96513	4.25419	21.0478	4.47972e-06	0.00177222	down
RPL15	-1.21225	9.57909	20.9288	4.76677e-06	0.0017976	down
CST3	-1.34903	10.0661	20.9453	4.72588e-06	0.0017976	down
EZR	-1.44613	6.71921	20.934	4.75389e-06	0.0017976	down
DST	1.47621	3.64352	20.8532	4.95865e-06	0.00180257	up
ZNF106	1.23686	5.17887	20.8769	4.89754e-06	0.00180257	up
LOC114117125	-2.7753	2.9004	20.8463	4.9764e-06	0.00180257	down
RPLP0	-1.35125	10.0973	20.6968	5.38047e-06	0.00192362	down
ADGRL4	1.94317	3.07572	20.5599	5.77937e-06	0.00201393	up
LOC114110878	-2.81197	7.3207	20.5715	5.74458e-06	0.00201393	down
UACA	1.72431	3.47579	20.4844	6.01196e-06	0.00206879	up
C7	-1.83297	5.25704	20.438	6.15956e-06	0.00209341	down
RPLP2	-1.43269	10.9658	20.3489	6.45298e-06	0.00216639	down
LUC7L3	1.85606	4.05176	19.956	7.92444e-06	0.00262834	up
LOC121818850	1.48174	5.41635	19.8866	8.21759e-06	0.00266143	up
WBP2	-1.3774	5.98562	19.8922	8.19322e-06	0.00266143	down
ZC3H11A	1.46085	4.45844	19.7604	8.7782e-06	0.00277765	up
GRN	-1.44892	4.47654	19.7823	8.67808e-06	0.00277765	down
DPM3	-1.47105	7.68338	19.5953	9.5703e-06	0.00297991	down
LOC114117126	-5.18831	2.08495	19.5827	9.63391e-06	0.00297991	down
RPL3	-1.44353	8.20383	19.5181	9.96493e-06	0.00304805	down
S100A4	-2.23123	6.02923	19.4594	1.02763e-05	0.00310874	down
DCUN1D1	1.42959	3.72854	19.4162	1.0511e-05	0.00313364	up
UBXN1	-1.21915	5.97394	19.4026	1.05862e-05	0.00313364	down
LOC101112291	2.40129	4.00083	19.3185	1.10627e-05	0.00315776	up
RPL9	-1.65501	7.83778	19.3075	1.11266e-05	0.00315776	down
LOC114108766	-1.74202	6.90445	19.328	1.10078e-05	0.00315776	down
LOC114117623	-2.06892	3.48608	19.3087	1.11199e-05	0.00315776	down
SOLD1	-3.35528	2.61789	19.2866	1.12492e-05	0.00316	down
LOC101120395	3.74416	2.046	19.0707	1.25962e-05	0.0031907	up
NKTR	2.05144	3.17502	19.0477	1.27494e-05	0.0031907	up
LRRC10	1.97845	4.42497	19.0944	1.24408e-05	0.0031907	up
AGL	1.73497	3.25522	19.128	1.22239e-05	0.0031907	up
OGT	1.6423	4.24252	19.1401	1.21467e-05	0.0031907	up
ANKRD10	1.46642	4.01486	19.2172	1.16657e-05	0.0031907	up
GLS	1.26367	4.24767	19.0789	1.25421e-05	0.0031907	up
ALCAM	1.24986	4.34132	19.2445	1.14999e-05	0.0031907	up
RPS5	-1.25205	9.9955	19.0646	1.26368e-05	0.0031907	down
RPS15	-1.27284	10.5873	19.1074	1.23562e-05	0.0031907	down
XIRP1	-1.80106	5.81615	19.0824	1.25196e-05	0.0031907	down
C2	-2.48503	2.74274	19.0695	1.26045e-05	0.0031907	down
CEBPD	-2.59339	6.40876	19.0255	1.28981e-05	0.00319884	down
RPS3	-1.26388	10.0671	18.9823	1.31936e-05	0.00324292	down
CCNL2	1.54255	5.04991	18.9423	1.34733e-05	0.00328235	up
CFL1	-1.26667	8.68989	18.9083	1.37152e-05	0.00331198	down
KLHL24	1.48138	4.15368	18.804	1.44861e-05	0.00346772	up
IL2RG	-2.01028	4.04843	18.7861	1.46227e-05	0.00347024	down
PAXX	-1.30382	4.61137	18.7353	1.50178e-05	0.00353356	down
RPL38	-1.40308	9.94625	18.6877	1.53971e-05	0.0035921	down
FUS	-1.27131	6.50736	18.6573	1.56448e-05	0.00361921	down
UBE2L6	-1.38557	4.56326	18.6241	1.59192e-05	0.00365199	down
ANAPC15	-1.12611	6.20506	18.5736	1.63465e-05	0.00371903	down
LOC114108601	-1.5326	3.8367	18.4659	1.72976e-05	0.00390315	down
LOC121816421	6.75036	3.04101	18.3551	1.83329e-05	0.0040808	up
KITLG	1.81492	3.67053	18.3233	1.86414e-05	0.0040808	up
LOC114112490	1.63231	7.62674	18.3196	1.86778e-05	0.0040808	up
TPT1	-1.32728	11.9608	18.3315	1.85613e-05	0.0040808	down
CD2BP2	-1.32549	4.92943	18.2412	1.94622e-05	0.00419932	down
LOC114109488	-3.5251	2.66485	18.235	1.95253e-05	0.00419932	down
PIN1	-1.26115	7.5839	18.2113	1.97698e-05	0.00421894	down
COTL1	-1.80537	4.45965	18.196	1.99301e-05	0.00422043	down
LOC101104237	-1.45898	8.42063	18.1345	2.05842e-05	0.00432566	down
RPL10	-1.25583	10.4763	18.0586	2.14212e-05	0.00446745	down
RPS20	-1.17916	10.28	18.0259	2.17923e-05	0.00451069	down
SIVA1	-1.29289	7.15814	17.9797	2.23277e-05	0.00455945	down
CFB	-3.91244	3.94171	17.977	2.23592e-05	0.00455945	down
SQSTM1	-1.24273	7.1082	17.9501	2.2677e-05	0.00459026	down
LOC114110140	-1.29348	6.00169	17.8715	2.3633e-05	0.00473202	down
GPM6A	-1.76186	3.29242	17.8511	2.38883e-05	0.00473202	down
SLC1A5	-1.99495	2.93559	17.8507	2.3893e-05	0.00473202	down
PRPS1	-1.25274	4.66635	17.8183	2.43036e-05	0.00477896	down
NOP53	-1.25152	6.91599	17.6717	2.62507e-05	0.00512523	down
CDKN1C	-1.52764	6.3065	17.6576	2.64454e-05	0.00512687	down
LOC101111001	4.39645	7.70732	17.6286	2.68515e-05	0.00513331	up
MMP14	-1.7182	3.75092	17.6404	2.66856e-05	0.00513331	down
FAU	-1.21176	10.43	17.6084	2.71392e-05	0.00515252	down
NUDC	-1.1831	6.2029	17.5816	2.75235e-05	0.00518969	down
EEF1G	-1.25757	9.15614	17.559	2.78528e-05	0.00521606	down
LAPTM5	-1.83989	5.67209	17.505	2.86557e-05	0.00533016	down
LOC114118399	2.65495	2.37001	17.3168	3.16371e-05	0.00584522	up
LOC101107597	-1.835	3.54229	17.2453	3.28506e-05	0.00602896	down
PDE3A	1.1717	4.31918	17.1584	3.4389e-05	0.00624695	up
FCER1G	-1.8893	5.18937	17.1279	3.49461e-05	0.00624695	down
LOC101117184	-5.43308	7.49438	17.1349	3.48171e-05	0.00624695	down
S100A8	-5.43701	3.52657	17.1463	3.46088e-05	0.00624695	down
LOC101102057	-2.5891	3.02407	17.0877	3.56931e-05	0.00633933	down
ENO1	-1.1569	6.54054	17.0303	3.67877e-05	0.00649184	down
NTMT2	1.8739	2.9662	16.9809	3.77581e-05	0.00659469	up
FAM107A	-1.31924	5.7135	16.9763	3.78496e-05	0.00659469	down
PSMB2	-1.18537	6.06196	16.9526	3.83251e-05	0.00663555	down
TRPM7	2.04036	2.75673	16.9322	3.87387e-05	0.00666523	up
RPS10	-1.26117	10.1331	16.9178	3.9033e-05	0.00667416	down
FGF7	1.41992	4.02853	16.883	3.97563e-05	0.00675587	up
ZYX	-1.21017	6.29351	16.8465	4.05285e-05	0.00684485	down
SEC61G	-1.05905	8.08676	16.8188	4.11248e-05	0.00686137	down
WARS1	-1.39064	5.40962	16.8293	4.08969e-05	0.00686137	down
LOC121816987	2.23855	12.4429	16.7652	4.23024e-05	0.00701532	up
ITGB6	1.57611	3.30658	16.745	4.2754e-05	0.00704776	up
FAM214A	1.97914	3.08746	16.5804	4.66309e-05	0.00763888	up
RYR2	1.29812	5.56514	16.5585	4.71724e-05	0.00763888	up
TNS3	-1.63881	3.63422	16.5667	4.69681e-05	0.00763888	down
LOC114108774	4.17988	2.18003	16.5164	4.82301e-05	0.00771935	up
FOLR2	-1.2919	3.81337	16.5271	4.79589e-05	0.00771935	down
TOMM6	-1.12018	7.12923	16.4163	5.08467e-05	0.00799863	down
SNRPB	-1.1448	5.79434	16.4196	5.07584e-05	0.00799863	down
LOC121819417	-3.03785	2.75945	16.4189	5.07762e-05	0.00799863	down
LOC121818468	1.38436	5.54808	16.3973	5.13575e-05	0.00803307	up
ABCC5	1.60472	3.64068	16.3469	5.27422e-05	0.00811139	up
RPL18	-1.24558	10.3275	16.3628	5.23021e-05	0.00811139	down
LOC114115685	-1.75735	4.17021	16.3492	5.26794e-05	0.00811139	down
LENG8	1.2109	5.21926	16.3225	5.34265e-05	0.00817098	up
LOC101117691	-4.80842	5.15961	16.3006	5.40466e-05	0.00822016	down
AP1S1	-1.22147	3.90326	16.289	5.43793e-05	0.00822532	down
APOD	-2.4514	5.35758	16.1913	5.72574e-05	0.00861333	down
CISH	-1.83857	4.26447	16.1573	5.82949e-05	0.00872174	down
LOC101116099	-2.40823	3.6506	16.1087	5.98098e-05	0.00890002	down
PFN1	-1.10399	8.39626	16.0629	6.12716e-05	0.00906853	down
UBA52	-1.27757	10.3449	16.0387	6.20601e-05	0.00913611	down
NUPR1	-1.50572	6.26166	16.0205	6.26608e-05	0.00917548	down
RPL28	-1.2874	10.0739	15.937	6.54852e-05	0.00953831	down
UBB	-1.10092	9.97191	15.8659	6.79938e-05	0.00984364	down
KRT19	-4.16928	3.37955	15.8575	6.82966e-05	0.00984364	down
CCL19	-3.3212	3.79802	15.8265	6.94222e-05	0.00995377	down
VAT1	-1.25257	5.15748	15.8126	6.99361e-05	0.0099755	down
CLK4	2.42997	4.24892	15.7419	7.25986e-05	0.0102463	up
SLC9A3R1	-1.97995	3.8396	15.7327	7.2951e-05	0.0102463	down
BASP1	-2.871	2.82247	15.7424	7.25781e-05	0.0102463	down
LOC121817060	-2.219	4.30728	15.6745	7.52315e-05	0.0105129	down
SSR4	-1.20217	7.54815	15.5552	8.01327e-05	0.0111053	down
MPP1	-1.21004	4.407	15.5462	8.05144e-05	0.0111053	down
C1S	-1.67295	5.10319	15.5423	8.06807e-05	0.0111053	down
B3GALT2	1.63024	3.78819	15.5229	8.15099e-05	0.0111059	up
HM13	-1.13816	4.54733	15.514	8.18957e-05	0.0111059	down
CYTH2	-1.18853	4.27387	15.5218	8.15588e-05	0.0111059	down
MAP3K20	1.13457	4.57167	15.4883	8.30165e-05	0.0111481	up
MANBAL	-1.15387	4.74424	15.4937	8.27796e-05	0.0111481	down
COL14A1	-2.04438	2.78005	15.4134	8.63747e-05	0.011487	down
FKBP5	-2.77949	4.40653	15.4189	8.61249e-05	0.011487	down
SYNE1	1.24819	4.12382	15.3545	8.91095e-05	0.0117373	up
LOC101107687	-1.25513	4.55638	15.3618	8.87655e-05	0.0117373	down
FAM174A	1.80167	3.33679	15.3054	9.14563e-05	0.0119891	up
DDRGK1	-1.07823	5.01255	15.28	9.26906e-05	0.0120362	down
RPL34	-1.22568	10.6612	15.2883	9.22868e-05	0.0120362	down
RSRP1	1.13805	4.33965	15.213	9.60419e-05	0.0123548	up
CHCHD6	-1.40322	3.52746	15.217	9.5837e-05	0.0123548	down
PSMB8	-1.41884	6.55117	15.1838	9.7538e-05	0.0124889	down
CLTA	-1.02054	6.25669	15.1673	9.83917e-05	0.0125399	down
GUF1	1.22676	3.99706	15.1311	0.000100295	0.0126652	up
ITIH4	-1.52244	6.22521	15.1348	0.000100103	0.0126652	down
SMIM10	1.85103	2.7998	15.0494	0.000104733	0.0131652	up
MRPL54	-1.20609	6.58103	15.0348	0.000105546	0.0132071	down
PKIA	1.2434	4.24291	14.9885	0.000108166	0.0134737	up
PCGF5	1.42618	3.30549	14.9446	0.000110713	0.0136497	up
MYL2	-1.16	14.3589	14.9386	0.000111066	0.0136497	down
LOC101105208	-2.49277	3.47145	14.9388	0.000111058	0.0136497	down
TFRC	1.10338	4.20667	14.9088	0.000112837	0.0138058	up
RPL29	-1.17107	10.0395	14.893	0.000113785	0.0138601	down
DYNLT3	1.27157	4.35497	14.8662	0.000115412	0.0138741	up
MRPL27	-1.21346	6.04922	14.8688	0.000115254	0.0138741	down
INO80B	-1.25384	4.12229	14.8684	0.000115276	0.0138741	down
CALCOCO1	-1.29971	5.22344	14.8326	0.000117487	0.0140622	down
LOC101119685	-1.97062	4.90281	14.8125	0.000118747	0.0141514	down
LOC101102529	-1.30032	8.74988	14.801	0.000119472	0.0141722	down
ARHGDIB	-1.41178	5.7986	14.7935	0.000119951	0.0141722	down
BOLA2B	-1.1844	8.14062	14.7751	0.000121127	0.01425	down
CCDC9	-1.56417	3.64012	14.7626	0.000121928	0.0142832	down
MFN1	1.25931	3.87321	14.7462	0.000122995	0.0142941	up
LOC101117965	-1.0655	7.07252	14.7452	0.000123059	0.0142941	down
TESC	-1.06221	6.22249	14.7175	0.000124882	0.0144449	down
SLC25A6	-1.22236	8.43498	14.6615	0.000128651	0.0148185	down
GNLY	-2.55152	6.03248	14.6109	0.000132146	0.0151577	down
ABHD18	1.73661	3.20536	14.5005	0.000140123	0.016006	up
ARPC1B	-1.37736	6.3935	14.4768	0.000141894	0.0161414	down
SHANK3	1.20604	3.6568	14.4159	0.000146563	0.0165864	up
ADIRF	-1.52412	7.02081	14.4101	0.000147012	0.0165864	down
CD68	-1.56349	3.61389	14.3824	0.000149188	0.0167633	down
LOC114110673	-5.68064	6.7778	14.3629	0.000150747	0.0168695	down
PLP2	-1.15588	6.84296	14.3168	0.000154478	0.0172171	down
YAP1	1.14725	3.74858	14.2831	0.000157272	0.017408	up
LOC105605187	-1.86004	4.84719	14.2809	0.000157456	0.017408	down
TNIP1	-1.51561	6.0324	14.2334	0.000161483	0.0177818	down
KLHL31	1.0792	4.45348	14.2126	0.000163271	0.017836	up
ATP6V0C	-1.25847	9.21797	14.2127	0.000163265	0.017836	down
SRSF6	1.46085	4.97035	14.1769	0.000166403	0.0181063	up
UBL5	-1.09197	9.45366	14.1458	0.00016917	0.018335	down
SPINT2	-1.35512	4.60224	14.1212	0.000171398	0.0185036	down
BCL7C	-1.19787	5.86746	14.0939	0.000173911	0.0186477	down
CORO1A	-1.98415	4.76281	14.0919	0.000174088	0.0186477	down
LOC106991840	-1.01841	8.86623	14.0523	0.000177792	0.0189678	down
CIB1	-1.09413	4.03612	14.0454	0.000178454	0.0189678	down
RNH1	-1.16935	6.04356	14.0078	0.000182058	0.0192026	down
TCF25	-1.21542	5.27644	14.0123	0.000181617	0.0192026	down
LOC114117551	2.37368	2.70231	13.9942	0.000183377	0.0192659	up
PER1	-1.42979	3.91006	13.9872	0.000184058	0.0192659	down
CLK1	2.18188	5.72827	13.8947	0.000193347	0.0200196	up
LOC101116766	1.6611	3.43607	13.87	0.000195903	0.0200196	up
PPP2R3A	1.15905	3.69153	13.8758	0.000195299	0.0200196	up
TMEM258	-1.2057	7.61152	13.8766	0.000195213	0.0200196	down
RPS2	-1.21534	11.8031	13.8657	0.000196349	0.0200196	down
LOC101103739	-1.32398	12.6085	13.9072	0.000192059	0.0200196	down
LOC101119740	-3.70827	2.80666	13.8736	0.000195523	0.0200196	down
NDUFB11	-1.26043	10.2565	13.8319	0.000199917	0.0203081	down
RPL30	-1.00855	10.315	13.8131	0.000201924	0.0204367	down
LOC101102809	-1.00062	5.52464	13.7848	0.000204988	0.020607	down
MRTO4	-1.03121	4.83786	13.7837	0.000205105	0.020607	down
LIMCH1	1.16974	3.65679	13.7627	0.000207417	0.0207636	up
LOC101109147	2.59974	2.22279	13.7188	0.000212319	0.0211009	up
HIPK3	1.12387	3.92891	13.7251	0.000211603	0.0211009	up
RPS16	-1.02654	10.2429	13.651	0.000220127	0.0217176	down
CD74	-2.11109	8.61621	13.6445	0.000220891	0.0217176	down
DYNLRB2	-1.07637	3.95951	13.6261	0.000223066	0.0218165	down
NABP2	-1.17119	4.55147	13.6159	0.000224275	0.0218165	down
TIMP1	-1.50111	5.99599	13.621	0.000223673	0.0218165	down
LOC101107401	-1.36681	3.67101	13.5991	0.000226297	0.0219357	down
RRAGD	1.07911	4.52601	13.4843	0.00024057	0.0231483	up
SIL1	-1.19848	4.10917	13.4718	0.000242171	0.0231483	down
MIF	-1.25938	9.6006	13.4741	0.000241873	0.0231483	down
JAM3	-1.34567	5.38759	13.4817	0.000240902	0.0231483	down
SLC25A36	1.4195	3.20972	13.4599	0.000243718	0.0232156	up
CLPX	1.04889	3.93716	13.444	0.000245789	0.0232892	up
LOC114117878	-1.55228	3.31886	13.441	0.000246182	0.0232892	down
MAPK6	1.63103	2.91352	13.3957	0.000252206	0.0237774	up
S100A11	-1.29586	7.31144	13.3717	0.000255453	0.0239854	down
EIF3K	-1.01643	8.30955	13.3598	0.000257082	0.0239906	down
MACF1	1.02974	4.45738	13.3459	0.000258981	0.0240166	up
DES	-1.16154	10.9169	13.3387	0.000259978	0.0240166	down
LOC101110546	-3.6948	5.33473	13.3428	0.000259412	0.0240166	down
CRYL1	-1.33507	3.67522	13.3203	0.000262549	0.0240924	down
CACNA2D1	1.69088	2.83893	13.2748	0.000268998	0.0242102	up
C20H6orf62	1.25157	4.49583	13.2838	0.000267709	0.0242102	up
C11H17orf49	-1.08584	5.63014	13.2793	0.000268353	0.0242102	down
LOC114114996	-1.12608	7.36366	13.2752	0.000268936	0.0242102	down
PGAM1	-1.13552	7.21174	13.2679	0.000269989	0.0242102	down
C15H11orf71	-1.37399	4.35246	13.2707	0.00026959	0.0242102	down
NKG7	-1.77892	4.47003	13.2803	0.000268213	0.0242102	down
RSKR	1.82061	2.98857	13.2258	0.000276127	0.0245271	up
LOC114114650	-3.18984	2.06769	13.2253	0.000276197	0.0245271	down
TMBIM1	-1.10501	5.92437	13.1236	0.000291601	0.0258118	down
GET3	-1.2028	6.66322	13.1026	0.000294891	0.0260194	down
RXFP1	3.50099	2.25432	13.0771	0.000298934	0.0262918	up
UPK3B	-4.19335	2.69677	13.0414	0.000304683	0.0267122	down
NR3C1	1.41189	3.17143	13.0221	0.000307831	0.0268174	up
TSC22D3	-1.0123	6.29313	13.0278	0.000306903	0.0268174	down
RPL8	-1.00603	10.109	12.9673	0.000316973	0.0272686	down
PSME2	-1.05939	6.61621	12.9704	0.000316463	0.0272686	down
RPS27	-1.14207	11.3441	12.9739	0.000315872	0.0272686	down
CALM2	-1.00182	7.41606	12.9578	0.000318587	0.027322	down
LOC101119947	-1.1388	5.49941	12.933	0.000322839	0.0275153	down
BST-2A	-3.35234	2.65132	12.9028	0.000328097	0.0278771	down
KCNJ2	1.19256	3.98983	12.8955	0.000329375	0.0278996	up
PPIP5K2	1.80867	3.54696	12.8702	0.000333856	0.0281924	up
RSRC1	1.41224	3.38973	12.8335	0.000340472	0.0285135	up
RHOT1	1.24511	4.31796	12.8319	0.000340766	0.0285135	up
TRIM2	1.33646	3.26912	12.7767	0.000350957	0.0292772	up
LOC101110741	1.90425	3.12181	12.7393	0.000358045	0.0296886	up
PSMC1	-1.04672	6.52258	12.6678	0.000372006	0.030479	down
LOC114114532	-1.15196	4.55415	12.6757	0.000370429	0.030479	down
EFHD2	-1.24308	4.40653	12.6557	0.000374431	0.0305867	down
NUDT16	-1.10546	4.7488	12.6412	0.000377339	0.0306589	down
PRMT1	-1.16347	7.32418	12.6402	0.000377542	0.0306589	down
THOC1	2.08305	3.18818	12.6224	0.00038116	0.0307711	up
CPEB4	1.46223	3.35163	12.6237	0.000380895	0.0307711	up
LOC121820756	-2.42851	2.6218	12.586	0.000388643	0.0312835	down
MEDAG	-1.7698	4.08328	12.5725	0.000391454	0.0313266	down
SDC4	-2.19927	5.95873	12.5647	0.000393109	0.0313678	down
LAMTOR2	-1.00836	6.98424	12.5432	0.000397658	0.0315479	down
RAC2	-1.70449	3.43517	12.5473	0.000396772	0.0315479	down
VWF	-1.18889	5.57128	12.5288	0.000400722	0.0316997	down
SF3A1	-1.12983	4.66679	12.5206	0.000402497	0.0317488	down
HNRNPA0	-1.04739	5.0949	12.5092	0.00040496	0.0318518	down
HSPA1A	-1.19251	7.49962	12.4825	0.000410775	0.0322171	down
LOC101111567	-1.16169	4.05212	12.4683	0.000413912	0.032371	down
HPCAL1	-1.19669	3.89341	12.4346	0.000421455	0.032866	down
ALOX15	-3.59075	3.12208	12.4294	0.000422629	0.032866	down
RPS23	-1.03492	9.97778	12.4118	0.000426637	0.0330842	down
RPS28	-1.10275	11.2116	12.383	0.000433271	0.0332333	down
LOC101105179	-1.19121	12.1929	12.3977	0.000429856	0.0332333	down
PGAM2	-1.26948	10.3774	12.3813	0.000433666	0.0332333	down
CRYM	-2.14776	2.96457	12.3773	0.000434596	0.0332333	down
LOC114117094	-3.30796	2.18558	12.3845	0.000432911	0.0332333	down
EEF1A2	-1.28594	10.8408	12.3569	0.000439363	0.0333202	down
GSTM3	-1.63009	4.79399	12.361	0.00043839	0.0333202	down
RAET1E	-1.94769	2.59394	12.3612	0.000438358	0.0333202	down
COL15A1	1.22254	4.43708	12.3473	0.000441624	0.0333997	up
YPEL3	-1.07421	6.1464	12.3298	0.000445788	0.0335303	down
MICOS10	-1.04601	9.88325	12.2862	0.000456332	0.0342299	down
COPE	-1.06977	6.37056	12.2586	0.000463123	0.0345128	down
C3H12orf57	-1.11069	7.05049	12.2396	0.000467852	0.0345128	down
LOC101121387	-1.13906	4.04967	12.2464	0.000466147	0.0345128	down
LOC101122148	-1.13906	4.04967	12.2464	0.000466147	0.0345128	down
ASL	-1.40295	4.14226	12.2355	0.000468879	0.0345128	down
B4GALT1	-1.28818	3.82525	12.1969	0.000478702	0.0350484	down
ZNF703	-1.36606	3.76456	12.2003	0.000477826	0.0350484	down
LOC101107315	1.63171	3.46638	12.1826	0.000482368	0.0351299	up
PSMB9	-1.2973	7.09125	12.1834	0.000482165	0.0351299	down
LOC105604171	-5.22322	5.11828	12.1507	0.000490693	0.0356419	down
CCNT2	1.63405	2.79585	12.1088	0.000501845	0.0359577	up
SSPN	1.00695	3.93534	12.1164	0.000499806	0.0359577	up
LTBR	-1.07796	4.19646	12.1001	0.000504184	0.0359577	down
CSF1R	-1.91644	3.76455	12.1108	0.000501311	0.0359577	down
LY6E	-1.92738	3.06382	12.107	0.000502341	0.0359577	down
LRRN4	-3.76265	2.31791	12.1025	0.000503537	0.0359577	down
COPS2	1.26474	3.45367	12.0744	0.000511184	0.0362546	up
RPS11	-1.15565	11.7442	12.0692	0.000512609	0.0362546	down
LOC114111520	2.51147	3.78234	12.0528	0.000517158	0.0364114	up
MRPL47	1.10829	5.49128	11.9924	0.000534175	0.0375135	up
CDK5	-1.22809	4.36155	11.972	0.000540054	0.0378068	down
HSPA2	-1.28565	4.41652	11.9684	0.000541097	0.0378068	down
TMEM18	-1.10107	4.04688	11.9628	0.000542739	0.0378254	down
LOC114118595	4.73285	2.93391	11.946	0.000547657	0.0379759	up
RPL7A	-1.11744	9.86771	11.9482	0.000547002	0.0379759	down
C1H21orf62	-3.3747	1.98352	11.9078	0.000558988	0.0386643	down
TIA1	1.7483	3.66093	11.8244	0.000584584	0.0403333	up
LOC121820072	-4.23512	1.63473	11.8159	0.00058728	0.0403727	down
ROMO1	-1.08277	9.64308	11.7764	0.000599876	0.0410796	down
LOC101115926	-1.18548	3.70252	11.7413	0.000611292	0.0417574	down
PRF1	-2.82374	3.33763	11.6991	0.000625317	0.0426098	down
RAB32	-1.68465	2.86867	11.6789	0.000632125	0.0429674	down
MS4A8	-3.22029	2.27453	11.6709	0.000634861	0.043047	down
LPAR6	2.44774	2.37314	11.6564	0.000639828	0.0432772	up
ANXA6	-1.13081	6.55037	11.6437	0.000644216	0.0433609	down
YBEY	-1.02111	4.79275	11.6294	0.000649187	0.0433774	down
PSMF1	-1.04269	5.81982	11.6362	0.000646818	0.0433774	down
ITGB2	-2.16593	3.45743	11.6308	0.000648669	0.0433774	down
ARRDC2	-1.4176	3.10851	11.6245	0.000650889	0.0433858	down
TSKU	-1.60541	3.88263	11.5694	0.000670454	0.0443676	down
SLC43A3	-1.79419	2.67284	11.5501	0.000677468	0.0447242	down
HECTD1	1.13341	3.52372	11.5451	0.000679287	0.0447371	up
MBNL2	1.21236	3.45489	11.5403	0.000681054	0.0447464	up
KAT5	-1.1848	3.47716	11.5349	0.000683009	0.044768	down
LOC105605886	2.70925	2.68575	11.5101	0.000692173	0.0448067	up
ARHGAP21	1.19091	3.39651	11.5246	0.000686813	0.0448067	up
SMIM29	-1.15719	3.78906	11.51	0.00069222	0.0448067	down
HCST	-2.53944	5.00464	11.5177	0.000689372	0.0448067	down
HSPB1	-1.16571	11.434	11.4402	0.000718733	0.0461212	down
HMGA1	-1.07611	5.02444	11.4293	0.000722965	0.0461775	down
SMIM12	-1.07782	6.22883	11.4129	0.000729372	0.0463851	down
KLF15	-1.15161	3.91299	11.4123	0.000729584	0.0463851	down
POPDC2	-1.06304	7.17457	11.3944	0.000736659	0.0466841	down
TGM2	-1.14892	6.15125	11.3918	0.00073768	0.0466841	down
MYD88	-1.46926	3.51981	11.3619	0.000749677	0.0472262	down
CHI3L1	-1.9874	3.21952	11.3224	0.000765768	0.0481297	down
CLDN15	-3.29787	2.70038	11.2851	0.000781308	0.0489946	down
PTX3	-4.76225	2.89925	11.2788	0.000783957	0.049049	down
LOC105608454	-1.65069	3.0827	11.2728	0.000786528	0.0490982	down
YIPF3	-1.00856	5.82244	11.2622	0.000791023	0.0492671	down
LOC101108197	-1.3159	4.99456	11.2564	0.000793497	0.0493097	down

## Sheet: kidney
Table S5 DEGs in 12 organs
Table S5D DEGs in kidney
Gene_ID	logFC	logCPM	LR	P alue	FDR	Up/Down
ACSM1	-2.32963	8.64045	140.536	2.03241e-32	5.59504e-28	down
ARRDC2	-2.14786	5.02094	79.6766	4.40983e-19	6.06991e-15	down
LOC114112991	-1.94786	5.07862	67.59	2.0129e-16	1.8471e-12	down
LOC101103646	-3.41907	3.28141	43.7583	3.71546e-11	2.04566e-07	down
LOC121820471	-4.95839	3.20171	44.0614	3.18243e-11	2.04566e-07	down
LOC121818087	-2.12629	3.79087	41.4151	1.23105e-10	5.64826e-07	down
PACSIN1	1.56941	4.43869	41.1069	1.44125e-10	5.66801e-07	up
SLC51B	-2.37854	5.65674	40.7417	1.73741e-10	5.97863e-07	down
PDK4	-2.73845	4.81918	40.4865	1.9798e-10	6.05576e-07	down
PHGDH	-1.63499	7.23485	37.9097	7.40948e-10	2.03975e-06	down
STEAP1	-2.33875	3.46037	36.8721	1.26139e-09	3.1568e-06	down
RPS27	-1.27687	11.8625	36.1087	1.86616e-09	4.28114e-06	down
KIF12	1.19954	7.36063	35.2942	2.83476e-09	5.69063e-06	up
EVA1A	-1.15246	5.02998	35.2539	2.894e-09	5.69063e-06	down
LOC114108774	5.76615	5.01506	34.8639	3.53578e-09	6.4891e-06	up
PPFIA4	1.30199	4.67664	33.8606	5.92066e-09	1.01869e-05	up
NUDT13	1.19057	4.81327	33.1457	8.55037e-09	1.37109e-05	up
LOC101116157	-3.39699	6.08217	33.0537	8.96498e-09	1.37109e-05	down
LOC121818481	3.67239	3.3944	32.1082	1.45818e-08	2.00712e-05	up
SHBG	-1.3032	5.08593	31.2145	2.31039e-08	2.89103e-05	down
HPD	-1.2421	10.8663	30.921	2.68744e-08	3.21664e-05	down
GATM	-2.30407	9.48847	30.6637	3.06845e-08	3.51964e-05	down
LOC114118877	-1.97003	5.52137	29.7994	4.7913e-08	5.15144e-05	down
RGCC	-1.23532	6.28381	28.4834	9.45038e-08	9.63554e-05	down
LOC114115685	-1.36562	4.46315	27.6768	1.43375e-07	0.000136103	down
LENG8	1.58528	5.82515	27.2366	1.80018e-07	0.000165191	up
ANXA6	-1.22576	5.3829	27.1594	1.87356e-07	0.000166378	down
ANKRD10	1.2235	4.46845	27.0266	2.00672e-07	0.000172635	up
NDRG2	-1.04486	6.33244	26.4031	2.77089e-07	0.000231151	down
SYTL2	1.17593	4.51922	26.157	3.14759e-07	0.000254853	up
RGL3	1.08579	4.69066	25.4834	4.46209e-07	0.000331992	up
RPL34	-1.00389	11.0832	25.0487	5.58998e-07	0.000404965	down
BHMT2	2.15521	4.75275	24.8651	6.14853e-07	0.000434007	up
PRICKLE4	1.6123	3.712	24.6243	6.96682e-07	0.000461921	up
GADD45A	-1.1518	7.69098	24.6255	6.96242e-07	0.000461921	down
LOC114112990	-1.92954	7.16092	24.6021	7.04736e-07	0.000461921	down
ZFAND5	-1.38769	6.44675	24.4802	7.50778e-07	0.000469731	down
SLC38A3	-2.86355	5.44257	24.5171	7.36516e-07	0.000469731	down
BCL2L15	-2.56059	4.07055	24.2994	8.24658e-07	0.000504489	down
APOH	-3.014	5.43465	24.033	9.46989e-07	0.000554674	down
BACE2	-1.12867	5.2574	23.8026	1.06738e-06	0.000612166	down
LOC101110546	-1.8086	4.92236	23.7421	1.10145e-06	0.000618811	down
IGFBP1	-6.78198	4.32174	23.6454	1.15824e-06	0.000637702	down
MROH6	2.41425	2.8941	23.5296	1.23006e-06	0.000663969	up
LOC114111410	-1.57125	3.6954	23.2483	1.42376e-06	0.000739522	down
LOC114116239	2.72102	3.39012	23.1446	1.50265e-06	0.000766043	up
HVCN1	-1.23798	4.61769	22.9082	1.69927e-06	0.000850529	down
SAP25	1.51716	3.93254	22.847	1.75421e-06	0.000861696	up
AGPAT2	-1.28987	6.67368	22.8145	1.78418e-06	0.000861696	down
LOC101110918	-1.30748	6.16758	22.5859	2.00957e-06	0.000953818	down
ABCB11	-5.03832	2.19141	22.2519	2.39124e-06	0.00111574	down
CA12	-1.36827	6.86722	22.1085	2.57668e-06	0.00118222	down
SLC2A2	-1.6447	5.26783	21.8999	2.8725e-06	0.00129634	down
LOC121817060	-1.68536	4.46624	21.7347	3.13073e-06	0.00139009	down
LOC114114910	1.26799	4.09037	21.5811	3.39176e-06	0.00148209	up
RPS21	-1.23973	11.1921	21.4666	3.6004e-06	0.00152485	down
LOC105605067	-1.25977	4.0924	21.4677	3.59842e-06	0.00152485	down
GLIS2	1.38076	5.20256	21.2831	3.96205e-06	0.00160399	up
LOC114110475	-1.04669	6.89305	21.3124	3.90204e-06	0.00160399	down
ASGR2	-2.27424	4.96687	21.2966	3.93429e-06	0.00160399	down
LOC101118983	1.17572	4.32358	20.791	5.12231e-06	0.00204365	up
HOXB6	1.45235	4.79424	20.3814	6.34424e-06	0.00245987	up
LOC106990145	1.60736	3.46968	20.0715	7.45991e-06	0.00285228	up
HOXD3	1.64116	3.43985	19.8436	8.40415e-06	0.00316928	up
FABP1	-1.24004	4.86069	19.7273	8.93157e-06	0.00332266	down
HADHB	-1.0942	8.46497	19.6169	9.46306e-06	0.00347345	down
SNRPG	-1.4593	6.0242	19.5572	9.76324e-06	0.00353648	down
C15H11orf52	1.53963	3.6861	19.4366	1.03995e-05	0.00371803	up
LOC114109227	3.34523	3.31461	19.2373	1.15435e-05	0.00402255	up
ACSM2B	-2.23748	6.1556	19.19	1.18332e-05	0.00407197	down
GABPB2	-1.29929	3.86863	19.1121	1.23261e-05	0.00413812	down
MPP1	-1.18785	6.3253	19.0119	1.29903e-05	0.00425727	down
SLC4A9	1.86876	4.92247	18.7897	1.45952e-05	0.00471145	up
IMMP2L	-1.13825	5.03031	18.7563	1.48532e-05	0.00471145	down
LOC101115926	-1.29314	4.33731	18.7516	1.48896e-05	0.00471145	down
SLC25A15	-1.12836	6.793	18.5598	1.64653e-05	0.00509297	down
LOC101113537	-1.93055	3.03533	18.4773	1.71939e-05	0.00514491	down
LOC114110520	4.17746	2.44747	18.2916	1.89544e-05	0.00555103	up
LOC114116238	2.9495	3.05504	18.238	1.94947e-05	0.00564078	up
LOC105607598	1.74034	3.18797	18.2209	1.96707e-05	0.00564078	up
LOC101116687	-1.01042	5.77617	17.6962	2.59139e-05	0.00714667	down
NEDD9	-1.18004	5.57251	17.6503	2.65476e-05	0.00723593	down
LOC114117087	3.42917	2.53676	17.5918	2.73762e-05	0.00731679	up
NSMF	1.12935	5.04836	17.5818	2.75211e-05	0.00731679	up
RHPN1	1.3978	3.5991	17.4794	2.90437e-05	0.0076147	up
SULT2B1	-1.45735	3.49741	17.4305	2.98003e-05	0.00773935	down
LOC114116491	3.16723	2.91777	17.4004	3.02767e-05	0.0077896	up
LOC121816940	-2.32943	3.0458	17.3642	3.08592e-05	0.00786595	down
LOC101112291	1.42147	5.11205	17.0564	3.6285e-05	0.00916413	up
LOC114116144	4.35205	2.21108	17.0154	3.7078e-05	0.00927928	up
LOC114109712	-1.62988	3.22497	16.8434	4.0595e-05	0.00997804	down
RDH12	2.16514	2.70486	16.8115	4.12824e-05	0.0100572	up
APOA2	-4.39504	7.69658	16.6285	4.54617e-05	0.0106967	down
LOC114116085	1.84411	2.96829	16.5472	4.74535e-05	0.0110015	up
ZNF692	1.05274	4.57856	16.5431	4.75562e-05	0.0110015	up
LOC114117712	4.83915	1.89579	16.4582	4.97356e-05	0.0112227	up
LOC121818482	4.83915	1.89579	16.4582	4.97356e-05	0.0112227	up
LPAR6	1.7736	3.03974	16.4161	5.08502e-05	0.0112314	up
CABYR	1.70374	3.4496	16.1403	5.88187e-05	0.0127457	up
ITGAX	1.99914	2.79633	16.0577	6.1441e-05	0.0131117	up
NOXA1	1.07288	4.10898	16.0161	6.28066e-05	0.0133	up
LOC114116359	5.19596	2.99464	15.9232	6.59645e-05	0.0136621	up
PEG10	-1.03972	5.49587	15.9318	6.56671e-05	0.0136621	down
THNSL2	-1.25868	4.00092	15.922	6.60054e-05	0.0136621	down
MIR374B	2.9546	5.04631	15.8564	6.83338e-05	0.0140098	up
RBP2	-1.40973	7.78637	15.6829	7.4897e-05	0.0149409	down
PRSS53	1.46235	4.04154	15.4921	8.28524e-05	0.0160623	up
SALL1	-1.17282	4.16895	15.5033	8.23624e-05	0.0160623	down
LOC114109518	-5.75593	6.42413	15.442	8.50751e-05	0.0163779	down
ELF5	1.6694	3.53797	15.3542	8.91228e-05	0.0168629	up
SLC8B1	-1.70573	4.23354	15.1692	9.82955e-05	0.0181609	down
LOC106990526	2.34139	2.62027	15.1536	9.91095e-05	0.0181892	up
LOC101108131	-2.07614	6.17744	15.0499	0.000104708	0.0190895	down
ABCC5	1.36875	4.45259	14.9847	0.000108388	0.0195021	up
IL17D	1.73987	3.0674	14.9184	0.000112265	0.0200685	up
NRGN	1.1792	3.78392	14.8145	0.000118622	0.020933	up
LOC114114264	2.02209	2.94023	14.675	0.000127732	0.0222553	up
LOC114117797	2.92813	3.65707	14.5252	0.000138296	0.0234205	up
LOC106990121	2.80235	2.19305	14.5183	0.000138808	0.0234205	up
LOC121819634	1.93563	4.45732	14.5257	0.000138259	0.0234205	up
FKBP5	-2.46652	5.48671	14.5086	0.000139524	0.0234205	down
LOC114118597	3.65025	3.88563	14.4429	0.000144471	0.0238885	up
CCNL2	1.01618	5.49288	14.4036	0.000147519	0.0238885	up
CMBL	-1.31004	8.82998	14.4152	0.000146613	0.0238885	down
KRT13	-5.15274	2.18161	14.4449	0.000144323	0.0238885	down
LOC114114167	4.61305	1.79267	14.3041	0.000155524	0.0240915	up
LGALS4	1.52528	3.16598	14.3139	0.000154722	0.0240915	up
HOXB3	1.42881	3.30173	14.3079	0.000155212	0.0240915	up
LOC105602892	-1.30387	4.25647	14.3011	0.000155773	0.0240915	down
LOC121819437	-2.39263	2.38039	14.3237	0.000153911	0.0240915	down
MZB1	-2.10048	3.51479	14.279	0.000157613	0.0242394	down
FABP4	-3.81599	4.57083	14.2686	0.000158491	0.0242394	down
LOC101103771	-2.57007	2.47945	14.1562	0.00016824	0.025171	down
LOC121817539	-3.2857	2.44864	14.0952	0.000173789	0.0258607	down
HOXD4	1.10127	3.86331	14.0496	0.000178055	0.0263531	up
SLC16A11	-1.02314	8.84178	13.8354	0.000199538	0.0287696	down
MME	-1.21709	8.08503	13.8095	0.000202315	0.0290079	down
LOC105605770	1.41384	3.98108	13.7696	0.000206651	0.0293241	up
VILL	1.53987	3.10442	13.7555	0.000208213	0.0293936	up
LOC101113211	-1.52616	6.81407	13.7247	0.000211656	0.029577	down
LOC121818193	-1.28459	3.48206	13.709	0.000213428	0.029674	down
LOC101107401	-1.35408	5.06424	13.656	0.000219535	0.0300675	down
LOC114117764	1.619	2.99399	13.5627	0.000230723	0.0312885	up
IL33	1.20574	3.60816	13.5309	0.000234664	0.0315126	up
TMEM176A	-1.3821	3.30881	13.4993	0.000238657	0.0318932	down
LOC114117101	2.3531	2.69551	13.4448	0.00024569	0.0325173	up
SFRP2	1.78082	3.47263	13.4233	0.000248519	0.0326152	up
EME2	1.06368	3.89432	13.4212	0.000248799	0.0326152	up
LOC121820325	1.61127	2.98209	13.392	0.000252703	0.03297	up
EML6	2.75744	2.34816	13.293	0.000266404	0.0335989	up
LOC114108618	1.60728	4.96195	13.2353	0.000274733	0.0335989	up
ACAP1	1.54173	3.05768	13.2354	0.000274708	0.0335989	up
IL17RC	1.00501	4.02355	13.2751	0.00026895	0.0335989	up
LOC101115345	-1.0256	3.97711	13.204	0.000279355	0.0335989	down
ACOX2	-1.66021	6.22371	13.2026	0.000279568	0.0335989	down
ITIH1	-1.66718	3.82749	13.2869	0.000267263	0.0335989	down
SLC26A4	-2.13203	2.82759	13.3206	0.00026251	0.0335989	down
SELENOP	-2.19166	9.00208	13.3003	0.000265368	0.0335989	down
CRTAC1	-3.01321	4.82016	13.2775	0.000268609	0.0335989	down
MAN1C1	-1.00347	6.22581	13.0721	0.00029973	0.0354317	down
S100A8	-2.57947	2.19109	13.0631	0.000301174	0.0354317	down
JAML	-3.25729	4.64498	13.0158	0.000308876	0.0360299	down
TNFRSF12A	-1.33912	3.31343	12.9384	0.000321908	0.0373916	down
TFF1	-1.79881	7.74526	12.9263	0.000323991	0.0374754	down
TMEM158	-1.76178	2.77052	12.8344	0.000340309	0.0387272	down
C12H1orf115	-1.08151	7.38291	12.7807	0.000350217	0.0393515	down
LOC114117778	1.78614	6.14785	12.7518	0.000355674	0.0398022	up
CCDC28B	1.08913	3.8626	12.6218	0.000381282	0.0422746	up
LOC101114959	-1.07362	6.45595	12.6164	0.000382374	0.0422746	down
LOC114110150	1.83197	3.02611	12.5707	0.000391851	0.0431491	up
LOC121819987	1.36339	3.45119	12.5589	0.00039433	0.043249	up
LOC114110519	2.74776	2.082	12.506	0.000405638	0.0437914	up
LOC101111001	4.61206	6.73451	12.4443	0.000419274	0.0447402	up
LOC114117661	4.35033	1.68009	12.4442	0.000419302	0.0447402	up
F9	-1.48575	4.10796	12.4579	0.000416232	0.0447402	down
LOC101117329	1.07544	4.66928	12.3184	0.000448516	0.0473072	up
EGFR	-1.02024	3.8709	12.2427	0.000467082	0.0487057	down

## Sheet: liver
Table S5 DEGs in 12 organs
Table S5E DEGs in liver
Gene_ID	logFC	logCPM	LR	P alue	FDR	Up/Down
S100B	5.55887	3.79893	80.1739	3.42867e-19	9.43879e-15	up
LOC101102683	-2.90409	10.0124	73.9863	7.86616e-18	1.08274e-13	down
LOC114108774	7.95424	6.11839	61.9111	3.59311e-15	3.29716e-11	up
ANGPTL4	-3.20027	6.06921	57.6083	3.19875e-14	2.20146e-10	down
SLC2A5	3.94222	3.83695	49.4994	1.98431e-12	1.09252e-08	up
LOC101103517	2.97537	5.12732	48.6982	2.98543e-12	1.36976e-08	up
JAML	-4.03928	6.48872	44.0575	3.18875e-11	1.16211e-07	down
S100A8	-4.19018	3.65129	43.9451	3.37712e-11	1.16211e-07	down
SOCS2	-3.12556	6.28841	43.0733	5.27265e-11	1.61279e-07	down
HMGCS2	2.45963	8.16045	39.3574	3.52907e-10	9.71519e-07	up
GPX3	-4.97109	9.60665	38.9036	4.45259e-10	1.11432e-06	down
CDHR2	1.96318	4.01256	38.1804	6.44972e-10	1.47962e-06	up
YEATS4	1.71426	5.49997	37.6703	8.37715e-10	1.65449e-06	up
TGM2	-1.6306	7.29514	37.6617	8.41399e-10	1.65449e-06	down
SRD5A2	2.58746	4.87186	37.4459	9.39821e-10	1.72482e-06	up
CLTRN	1.74577	4.69315	36.5984	1.45152e-09	2.49743e-06	up
MEP1B	2.98769	3.56915	33.6715	6.52483e-09	9.68142e-06	up
RHOB	-1.61818	6.04862	33.7846	6.15644e-09	9.68142e-06	down
PMVK	-1.71389	5.54543	33.6253	6.68193e-09	9.68142e-06	down
IGFBP2	-3.00856	10.9292	32.4581	1.21791e-08	1.67639e-05	down
GADD45B	-3.28564	5.48923	31.0952	2.45683e-08	3.22067e-05	down
RCN1	-1.58665	5.4085	30.9295	2.67571e-08	3.34816e-05	down
LOC105601949	1.97923	6.6372	30.8065	2.85074e-08	3.41209e-05	up
LOC121817060	-2.12446	4.27823	30.5669	3.22542e-08	3.69969e-05	down
TFF2	5.67968	6.26252	29.334	6.09184e-08	6.70809e-05	up
CARNS1	2.04651	4.29715	29.2122	6.48698e-08	6.86847e-05	up
SLC25A30	-1.52062	4.9994	27.7888	1.3531e-07	0.000137961	down
LOC105611951	-1.73143	5.70229	27.5792	1.50793e-07	0.000148257	down
LOC101102731	-2.76328	3.80414	27.3702	1.68003e-07	0.000159481	down
LOC101120613	-1.28751	9.18854	27.1433	1.88918e-07	0.000173357	down
NT5C3A	2.05034	3.55994	26.9577	2.07957e-07	0.000184672	up
LOC101103771	-3.11964	4.16942	26.6205	2.47607e-07	0.000213012	down
REXO2	-1.11294	7.16418	26.3596	2.83404e-07	0.000236419	down
FBXL21P	4.57007	4.52323	26.2292	3.03205e-07	0.000245498	up
LOC114117633	-2.52107	3.49801	26.0667	3.29821e-07	0.000259418	down
LOC105606428	2.07395	3.33973	25.8987	3.59803e-07	0.00027514	up
LOC114113605	1.9202	4.49101	25.5363	4.34138e-07	0.000323011	up
PYROXD2	2.66194	2.77193	25.3927	4.67674e-07	0.000338805	up
SLC22A7	1.43558	5.2057	25.2962	4.91679e-07	0.000347063	up
ONECUT1	2.07769	3.72262	25.1918	5.19031e-07	0.00035721	up
LOC101117163	2.9303	4.35583	24.9104	6.00572e-07	0.000403247	up
LOC114110344	5.57539	2.25182	24.3561	8.00711e-07	0.000511746	up
SEC14L3	2.14612	3.4839	24.3174	8.16997e-07	0.000511746	up
EXOC3L4	1.83774	4.16553	24.3152	8.17931e-07	0.000511746	up
CISH	-1.28215	4.78508	24.0152	9.55766e-07	0.000584695	down
LOC121819789	-2.91471	4.8073	23.8991	1.01519e-06	0.000607548	down
HJV	1.78242	5.77167	23.6594	1.1498e-06	0.000673465	up
TRAF3IP2	-1.39385	4.50448	23.2716	1.40662e-06	0.000806728	down
LOC121816776	3.35499	2.55519	22.6764	1.91706e-06	0.00107704	up
TFF3	-3.46232	3.74476	22.5372	2.06117e-06	0.00113484	down
EMC9	-1.11849	6.53322	21.627	3.31156e-06	0.00178753	down
LOC105601867	-3.53657	9.17153	21.5143	3.51191e-06	0.00185922	down
CAMK2N1	1.42779	4.13303	21.2954	3.93685e-06	0.00204486	up
PRIMPOL	1.33798	4.59056	20.9163	4.79802e-06	0.00240154	up
FZD5	1.33123	4.95453	20.945	4.72658e-06	0.00240154	up
PTF1A	2.92537	2.43544	20.6439	5.53144e-06	0.00258093	up
LCN2	2.06953	5.074	20.6501	5.51335e-06	0.00258093	up
LOC101102969	1.55612	3.81256	20.7208	5.31359e-06	0.00258093	up
TIMP3	-1.33464	6.43649	20.6549	5.49975e-06	0.00258093	down
LPIN1	-3.21703	4.2249	20.5393	5.8419e-06	0.00268036	down
RNF14	1.1183	5.70092	20.1664	7.09882e-06	0.00320366	up
EXPH5	1.97453	3.02132	20.1265	7.24867e-06	0.00321852	up
CTXND1	2.2588	3.99229	20.0311	7.61941e-06	0.00332944	up
MYC	-2.24701	4.22167	19.6532	9.28465e-06	0.0039937	down
KIAA2012	2.07126	2.90675	19.5751	9.67228e-06	0.00409643	up
LST1	-1.60523	4.57212	19.5045	1.00362e-05	0.00418616	down
MAPK13	1.71968	4.22228	19.3837	1.06915e-05	0.00439295	up
EGR1	-2.51708	4.97985	19.3013	1.11631e-05	0.00451924	down
PLIN5	1.21825	5.09356	19.2308	1.15828e-05	0.00455611	up
CCND3	-1.4431	4.52297	19.2034	1.17506e-05	0.00455611	down
CXCL9	-2.00262	4.81971	19.2141	1.16845e-05	0.00455611	down
LOC121817353	2.57692	2.51303	18.9748	1.32454e-05	0.00499498	up
ATF3	-1.63642	3.39507	18.9903	1.31382e-05	0.00499498	down
RAMP1	-1.46654	4.32939	18.7676	1.47653e-05	0.00549289	down
LOC105603609	1.97557	3.54849	18.6572	1.56457e-05	0.00571506	up
LOC114112940	-2.68719	4.15366	18.6007	1.61161e-05	0.00576181	down
PLS1	1.55135	3.40424	18.3516	1.83666e-05	0.00643112	up
PC	-1.22267	5.94622	18.3424	1.84554e-05	0.00643112	down
H6PD	-1.18692	5.00688	18.0997	2.0963e-05	0.00697555	down
LOC101103174	-1.57988	3.98527	18.1063	2.08906e-05	0.00697555	down
LOC101102413	-4.27928	10.631	18.0935	2.10313e-05	0.00697555	down
HHIPL1	-2.05099	3.50909	17.832	2.41297e-05	0.00781491	down
GSTA1	2.72185	8.27345	17.7875	2.46999e-05	0.00790654	up
LOC121818277	1.58016	16.2956	17.4957	2.87958e-05	0.00900816	up
LOC114109532	4.17385	2.55721	17.2386	3.29663e-05	0.00950505	up
LOC114118393	2.38829	2.53961	17.3048	3.18387e-05	0.00950505	up
LOC105616317	1.65184	3.36848	17.2672	3.24742e-05	0.00950505	up
ST3GAL4	-1.47867	4.65781	17.2591	3.26125e-05	0.00950505	down
APOA4	-2.54878	2.74413	17.3358	3.13227e-05	0.00950505	down
MMP7	-2.68615	4.16806	17.3246	3.15077e-05	0.00950505	down
LOC105609272	-2.69274	2.44516	17.2283	3.31463e-05	0.00950505	down
FKBP5	-3.1983	3.85083	17.2941	3.20178e-05	0.00950505	down
GADD45A	-1.18117	6.04666	17.1105	3.52677e-05	0.0100091	down
FMO4	1.2586	4.55217	17.0504	3.64013e-05	0.0101221	up
LRRC32	-1.95978	3.66749	17.0677	3.60709e-05	0.0101221	down
ITIH4	-1.53898	10.0014	17.0215	3.69584e-05	0.0101743	down
TNFRSF9	2.1024	3.69742	16.999	3.74001e-05	0.0101939	up
CHIA	2.78359	6.31007	16.9609	3.81576e-05	0.0102984	up
BHLHE40	-1.23761	5.97692	16.9255	3.88757e-05	0.0103904	down
DPEP1	2.9708	2.89954	16.7165	4.34008e-05	0.0114133	up
MUSTN1	-2.5636	4.45635	16.7108	4.35322e-05	0.0114133	down
SERPINB1	-1.87456	4.57085	16.6832	4.41697e-05	0.0114712	down
LOC121818276	1.24384	12.7397	16.622	4.56189e-05	0.0117255	up
LOC105604171	-1.90757	4.66247	16.6062	4.60008e-05	0.0117255	down
MRPL54	-1.01247	6.60802	16.4659	4.95341e-05	0.0125103	down
LOC114118596	4.27109	3.43101	16.4154	5.08692e-05	0.0126198	up
PLEKHG6	1.75309	3.02737	16.4149	5.08843e-05	0.0126198	up
MAFK	-1.17301	3.93838	16.29	5.43512e-05	0.0133592	down
LOC114110057	1.88677	4.57726	16.1179	5.95192e-05	0.0144224	up
LOC101115671	1.14791	5.99494	16.1114	5.97243e-05	0.0144224	up
HOMER2	1.2896	4.99691	16.0672	6.11335e-05	0.0146343	up
BTG1	-1.02949	7.17791	16.0308	6.2322e-05	0.0147902	down
KLF6	-1.13179	4.70729	15.9192	6.61054e-05	0.015554	down
LOC114117663	3.57914	3.88877	15.7106	7.38087e-05	0.0170746	up
LOC121817123	2.19414	3.00901	15.6299	7.70277e-05	0.0176708	up
EGLN3	-1.32327	3.60845	15.5625	7.98217e-05	0.0181604	down
LOC121818687	2.89553	2.16584	15.512	8.19829e-05	0.0184992	up
LOC105604782	2.05216	2.7144	15.4022	8.68869e-05	0.0193038	up
ZNF385B	1.92381	3.10916	15.3802	8.79056e-05	0.0193038	up
LTF	-4.03804	2.02451	15.3745	8.81692e-05	0.0193038	down
LOC114110673	-6.93884	6.02511	15.3706	8.83533e-05	0.0193038	down
SLC38A2	-1.76601	4.85201	15.3211	9.06972e-05	0.0196599	down
ZFAND5	-1.4176	6.43202	15.2214	9.56137e-05	0.0205017	down
CSAD	-1.92345	7.76888	15.2124	9.60704e-05	0.0205017	down
SPON2	-2.03362	7.97925	15.1727	9.81123e-05	0.0207764	down
LOC114111080	2.81088	2.17382	15.0407	0.000105216	0.0221107	up
SHTN1	1.41944	5.34972	14.9935	0.000107882	0.0224686	up
ERI2	1.28159	4.87837	14.9818	0.000108552	0.0224686	up
LOC121819082	3.21164	2.31783	14.9263	0.000111795	0.022797	up
LOC121820471	-2.27391	6.11632	14.9347	0.000111299	0.022797	down
WFS1	-1.20486	4.33656	14.89	0.000113963	0.0230683	down
GCLC	1.09859	5.09476	14.8269	0.000117842	0.0236793	up
LOC101120455	1.23586	4.05537	14.7872	0.000120347	0.0239131	up
SHISA4	-2.11663	2.64143	14.6952	0.00012637	0.0248489	down
ZFP36	-1.4029	6.24902	14.5777	0.000134496	0.0262591	down
MPV17L	1.23759	6.85995	14.5452	0.000136834	0.0265274	up
APOD	-2.1505	5.01851	14.5051	0.000139778	0.0269088	down
COL4A2	-1.5218	4.64838	14.4718	0.000142276	0.0271994	down
CLEC14A	-1.54809	3.45747	14.3524	0.000151586	0.0287793	down
PPP2R2B	1.72313	3.37495	14.2357	0.000161281	0.0304104	up
RASGEF1B	-1.44866	5.29473	14.2227	0.000162398	0.0304125	down
PEBP1	1.94849	9.05044	14.1188	0.000171618	0.0318185	up
TRPM8	1.26231	4.22127	14.1123	0.000172217	0.0318185	up
TPPP2	1.4903	4.84916	14.066	0.000176505	0.0319672	up
CADM1	-1.05281	5.01232	14.0847	0.000174758	0.0319672	down
SDS	-4.68707	7.48783	14.0728	0.000175866	0.0319672	down
CHI3L1	-2.03108	3.73941	14.0536	0.000177678	0.0319693	down
STAT3	-1.04315	5.82914	14.0311	0.000179816	0.0321438	down
CBY1	1.05434	5.50527	14.0145	0.000181407	0.0322191	up
LOC101107513	-2.38085	5.029	13.9898	0.000183803	0.0324354	down
HOPX	-1.49516	6.05663	13.9495	0.000187789	0.0329277	down
BHMT2	2.33381	5.02588	13.8954	0.000193267	0.0335175	up
ACSM1	1.10411	8.54139	13.8498	0.000198019	0.0335175	up
MAFF	-2.12281	2.90908	13.878	0.000195065	0.0335175	down
CATHL1B	-4.51063	1.77122	13.868	0.000196106	0.0335175	down
LOC101111001	5.50022	5.58016	13.7947	0.000203916	0.0342293	up
MED17	1.02076	4.09278	13.7782	0.000205713	0.0343217	up
IDH2	-1.12952	5.66254	13.7397	0.000209967	0.0348204	down
SERPINI2	2.59505	2.7358	13.7076	0.00021359	0.0349665	up
PPP1R3B	2.08252	6.32391	13.7063	0.000213732	0.0349665	up
TEAD4	-1.81565	3.09719	13.6809	0.00021665	0.0350833	down
LOC101108797	-7.29652	5.25618	13.6145	0.00022445	0.0361339	down
LOC114110201	5.19597	2.05566	13.545	0.000232914	0.0369822	up
GSDMB	3.10769	2.30492	13.5383	0.00023375	0.0369822	up
RNF125	1.19701	4.20894	13.5204	0.00023598	0.0371217	up
IGFBP5	-2.04359	4.19039	13.4251	0.000248276	0.038834	down
CEBPB	-1.49276	6.72762	13.3957	0.000252199	0.0392248	down
ALB	1.57414	15.6374	13.3797	0.000254362	0.0393389	up
MROH6	2.62315	2.26433	13.2715	0.000269478	0.0412249	up
LOC101111190	1.24756	10.1835	13.2709	0.000269551	0.0412249	up
CES4A	-4.63755	4.36799	13.2513	0.000272385	0.0414281	down
PLBD1	-1.62556	4.42859	13.2039	0.000279363	0.0422559	down
ARG1	-1.74677	8.67944	13.1613	0.000285794	0.0429925	down
MZB1	-3.57151	3.34109	13.0971	0.000295752	0.0437426	down
TTC14	1.42832	4.08392	13.0348	0.000305757	0.0444695	up
C1H21orf62	-1.36051	4.5676	13.0277	0.00030692	0.0444695	down
AACS	-1.77374	2.80833	12.972	0.000316177	0.0455709	down
CRELD2	-1.02208	5.12297	12.9343	0.000322609	0.0462558	down
BCO2	1.30106	6.79423	12.8964	0.000329212	0.0467158	up
SLCO2A1	-2.81944	2.82492	12.8992	0.000328726	0.0467158	down
LOC121818481	3.72916	2.08396	12.8801	0.000332099	0.0468839	up
S100A11	-1.61974	6.88913	12.8362	0.00033998	0.0477516	down
LOC121818946	1.92388	2.57844	12.8204	0.000342863	0.0479121	up
LOC114118877	-3.74395	5.91155	12.7789	0.000350556	0.0487397	down
LOC121817720	1.84788	2.73961	12.7638	0.000353397	0.0488878	up
ASAP3	1.16932	3.58755	12.7404	0.00035784	0.0492549	up
FABP4	-4.76087	4.96153	12.6993	0.000365795	0.0498514	down

## Sheet: lung
Table S5 DEGs in 12 organs
Table S5F DEGs in lung
Gene_ID	logFC	logCPM	LR	P alue	FDR	Up/Down
FOLR3	-2.88669	3.88737	46.8829	7.5357e-12	1.55401e-07	down
SRARP	-6.5055	2.87394	46.0908	1.129e-11	1.55401e-07	down
FAM107A	-1.90224	5.75278	39.6517	3.03537e-10	2.78536e-06	down
LOC101117184	-3.1819	5.24809	34.6242	3.99901e-09	2.75222e-05	down
ADAM33	2.28088	3.72543	30.2747	3.74986e-08	0.000167112	up
FKBP5	-3.1453	6.65821	30.1891	3.91913e-08	0.000167112	down
LOC101109935	-4.24199	3.61995	30.0322	4.24928e-08	0.000167112	down
LOC114108774	5.41909	3.52898	29.2496	6.36286e-08	0.000218954	up
LOC114118597	2.61483	4.36524	26.1127	3.22065e-07	0.000886612	up
CLEC4E	-2.88001	2.93577	26.2734	2.96348e-07	0.000886612	down
LOC101120395	5.78387	3.03024	25.2831	4.95036e-07	0.000916229	up
LOC114118399	2.34094	3.05431	25.2668	4.99235e-07	0.000916229	up
HYAL2	-1.19033	5.0918	25.6398	4.11474e-07	0.000916229	down
CPT1A	-1.34855	4.56488	25.6344	4.12624e-07	0.000916229	down
PTX3	-3.79888	4.08605	25.429	4.58974e-07	0.000916229	down
NCF2	-1.88904	4.35464	24.2947	8.26655e-07	0.00142231	down
LPAR6	2.17778	4.66358	23.839	1.04738e-06	0.00169608	up
LOC114108879	2.55825	3.11286	22.8001	1.79752e-06	0.00274911	up
IFI30	-1.25084	7.46316	22.6745	1.91899e-06	0.00278041	down
SYK	-1.79517	4.48238	22.2147	2.43801e-06	0.003196	down
MMP7	-2.5005	5.398	22.2376	2.40915e-06	0.003196	down
CATHL1B	-8.01968	4.12406	21.6648	3.24697e-06	0.00406299	down
ADGRL4	1.7192	3.65174	21.4424	3.64624e-06	0.00436423	up
SCNN1G	-1.934	3.08004	20.838	4.99815e-06	0.00573309	down
LOC101116157	-1.48801	5.10949	20.3729	6.37266e-06	0.00674742	down
CXCL8	-2.10936	3.52404	20.3891	6.31889e-06	0.00674742	down
LOC114114231	4.95594	1.94367	20.1197	7.27438e-06	0.0074169	up
LOC101111035	-3.41955	4.05241	20.0142	7.68689e-06	0.00755759	down
GDPD3	1.3856	4.11388	19.9298	8.03403e-06	0.00762651	up
CD14	-2.10946	6.79169	19.779	8.69314e-06	0.00797711	down
CHI3L2	-1.7821	4.60666	19.5707	9.6944e-06	0.00860894	down
AMIGO2	3.02113	3.63231	19.2561	1.14302e-05	0.00868934	up
LOC114116235	2.44561	3.55513	19.2049	1.17413e-05	0.00868934	up
BCL2L1	-1.04286	6.3083	19.4086	1.05529e-05	0.00868934	down
CDKN1A	-1.17195	6.11495	19.2754	1.13156e-05	0.00868934	down
LOC105609220	-1.20073	4.84195	19.1997	1.1773e-05	0.00868934	down
LOC114110475	-1.24702	8.07413	19.323	1.10367e-05	0.00868934	down
BPI	-2.51295	3.73846	19.1642	1.19944e-05	0.00868934	down
HOMER3	-1.00178	5.85228	19.0069	1.30245e-05	0.00919363	down
POLR1G	-1.51228	3.6237	18.8696	1.39965e-05	0.00963276	down
LOC105605921	-2.27877	3.60006	18.801	1.45093e-05	0.00974214	down
LOC121816031	2.47042	3.43785	18.7253	1.50968e-05	0.00989527	up
LOC114117663	2.51415	4.34123	18.3064	1.88072e-05	0.0120405	up
ALAS1	-1.21749	7.38061	18.0417	2.16117e-05	0.0135216	down
LOC114108894	4.79123	1.87797	17.8768	2.35675e-05	0.0138041	up
TNFAIP6	-1.82979	3.48863	17.8996	2.32869e-05	0.0138041	down
ABCA4	-1.84114	3.09014	17.9291	2.29285e-05	0.0138041	down
LOC101112162	-1.45925	3.69302	17.7742	2.48739e-05	0.0142657	down
LOC101113003	2.53223	2.78882	17.6612	2.6396e-05	0.0143402	up
ASRGL1	-1.2892	6.76269	17.6268	2.68774e-05	0.0143402	down
LOC105612575	-2.16787	4.31989	17.612	2.70874e-05	0.0143402	down
VNN2	-2.34884	5.96178	17.6912	2.59824e-05	0.0143402	down
PTP4A3	1.8931	3.00835	17.423	2.99182e-05	0.01554	up
IGFBP3	3.24351	5.64685	17.1729	3.41266e-05	0.0170813	up
CCDC137	-1.1865	4.77835	17.1767	3.40584e-05	0.0170813	down
AMT	1.42611	4.09234	16.9428	3.85233e-05	0.0189376	up
KLF4	1.38079	6.23077	16.8078	4.1362e-05	0.0199764	up
LOC114109370	-2.42372	3.27209	16.7656	4.2293e-05	0.0200739	down
RGS5	4.77499	3.91824	16.5884	4.64346e-05	0.0216661	up
ITLN	-4.39947	3.00359	16.3801	5.18256e-05	0.0237785	down
UACA	1.18003	4.26017	16.2848	5.44992e-05	0.0245952	up
CHI3L1	-1.49558	6.39546	16.1528	5.84334e-05	0.0255335	down
BAC5	-7.19848	4.19184	16.0841	6.05908e-05	0.0260626	down
ITGAM	-1.9686	4.06192	15.8047	7.02262e-05	0.0297424	down
LOC114116144	4.69569	1.8279	15.7608	7.18755e-05	0.029782	up
LOC114118110	3.2773	2.31976	15.6907	7.45882e-05	0.029782	up
SMPDL3A	-1.47141	4.05414	15.7129	7.372e-05	0.029782	down
LOC101108797	-6.23492	8.8835	15.6623	7.57196e-05	0.029782	down
LOC101111001	4.98367	5.8178	15.2623	9.35653e-05	0.0341103	up
LOC114114279	2.81187	3.14167	15.2255	9.54083e-05	0.0341103	up
TREM1	-1.65009	3.03944	15.3105	9.12071e-05	0.0341103	down
ISG20	-1.65083	4.41409	15.2292	9.52222e-05	0.0341103	down
PFKFB3	-1.7935	4.80569	15.2821	9.25913e-05	0.0341103	down
TYROBP	-1.87665	8.35962	15.377	8.80547e-05	0.0341103	down
LOC101114790	-2.07073	6.90411	15.3363	8.99692e-05	0.0341103	down
MZB1	-2.83909	5.26336	15.1821	9.76239e-05	0.034455	down
GAR1	-1.02515	4.23566	15.0221	0.00010626	0.0370281	down
EME2	1.26898	3.58072	14.6092	0.000132265	0.0439258	up
LAMA4	1.03361	5.5838	14.5909	0.000133557	0.0439258	up
GLUL	-1.5809	7.72558	14.6316	0.000130706	0.0439258	down
LOC114115250	-2.39548	3.73281	14.6391	0.000130182	0.0439258	down
LOC121818087	-2.62724	2.61326	14.5433	0.000136976	0.0439258	down
APOC3	-2.98117	3.63312	14.5399	0.000137223	0.0439258	down
LOC101112427	-7.14615	3.36475	14.5718	0.00013492	0.0439258	down
GGT5	1.2324	3.88468	14.467	0.000142633	0.0451327	up
RPS27L	-1.01164	8.37657	14.4144	0.000146674	0.0453684	down
LOC101116302	-3.07056	2.19585	14.4334	0.000145206	0.0453684	down
MIR25	2.68281	3.54923	14.2586	0.000159331	0.0461708	up
CLEC4A	-1.69693	4.15358	14.2779	0.000157708	0.0461708	down
NPTX2	-2.5475	4.05669	14.3179	0.000154394	0.0461708	down
PGLYRP1	-6.37956	3.18366	14.2883	0.000156841	0.0461708	down
HBB	-7.38916	9.21354	14.3003	0.000155843	0.0461708	down
LOC101119933	-7.75074	4.04374	14.3398	0.000152606	0.0461708	down
LOC114116285	3.58995	2.15699	14.2245	0.000162246	0.0465258	up
ADIPOR2	-1.08231	5.47918	14.1882	0.000165402	0.0466739	down
LOC105602786	-1.71656	2.89394	14.1797	0.000166154	0.0466739	down
SLCO4A1	-3.1681	2.10754	14.0773	0.000175451	0.0487878	down
CTSB	-1.25812	8.87723	14.0497	0.000178038	0.0488849	down
LOC101123010	-1.75955	2.89849	14.0357	0.000179375	0.0488849	down
LOC101105022	-5.78698	4.06504	14.0174	0.000181128	0.0488849	down
LOC114117712	5.10552	2.05022	13.9526	0.000187476	0.0496254	up
LOC121818482	5.10552	2.05022	13.9526	0.000187476	0.0496254	up
LOC101114456	2.67353	3.3598	13.8896	0.000193869	0.0496864	up
HSF4	1.58065	3.07381	13.9105	0.000191726	0.0496864	up
JDP2	-1.1254	6.18301	13.8958	0.000193229	0.0496864	down

## Sheet: muscle
Table S5 DEGs in 12 organs
Table S5G DEGs in muscle
Gene_ID	logFC	logCPM	LR	P alue	FDR	Up/Down
GADD45G	-4.67345	6.84097	157.978	3.12858e-36	8.61266e-32	down
XIRP1	-5.40899	9.61166	151.198	9.48573e-35	1.30566e-30	down
HMOX1	-5.08375	6.5851	105.014	1.21268e-24	1.1128e-20	down
ATOH8	-3.65751	5.06554	80.6241	2.73008e-19	1.87891e-15	down
CLIP4	3.6862	4.19906	79.2775	5.39717e-19	2.47631e-15	up
PFKFB3	-4.30842	7.51288	79.4796	4.87239e-19	2.47631e-15	down
LOC101110546	-4.88794	6.25639	78.8922	6.55929e-19	2.57958e-15	down
S100A11	-2.62314	7.6992	75.9015	2.9817e-18	1.02604e-14	down
CACNA2D1	3.25516	4.42096	74.8626	5.04649e-18	1.54361e-14	up
C6H4orf54	3.4837	4.48631	71.3621	2.97327e-17	8.18513e-14	up
ITGB6	3.998	3.67626	69.8929	6.26119e-17	1.56695e-13	up
CARNMT1	4.00136	4.90636	66.1941	4.08628e-16	9.19758e-13	up
LOC105614720	-2.88292	6.37246	66.0739	4.34337e-16	9.19758e-13	down
CEBPD	-4.84942	8.20262	63.8172	1.36517e-15	2.68441e-12	down
TNFRSF12A	-5.28102	8.10843	63.5062	1.59863e-15	2.93391e-12	down
LIPG	-3.91021	3.83061	61.3294	4.8281e-15	8.30705e-12	down
TEAD1	3.0166	4.26086	60.9881	5.74203e-15	9.29837e-12	up
MYC	-3.72323	4.63859	60.0685	9.16139e-15	1.40113e-11	down
MOCS2	2.64866	5.5979	59.5355	1.20107e-14	1.74022e-11	up
AK3	2.8806	5.35687	58.6345	1.89861e-14	2.5325e-11	up
LOC101112891	-3.18551	4.70928	58.6003	1.93187e-14	2.5325e-11	down
ACKR1	-2.87024	3.76052	58.4525	2.08263e-14	2.60603e-11	down
DAPK3	-2.87506	5.3928	58.2045	2.36236e-14	2.82754e-11	down
CTXN3	3.73722	3.89607	58.106	2.48369e-14	2.8489e-11	up
SLC25A33	-3.4818	5.49547	57.9864	2.63941e-14	2.90641e-11	down
UBE2L6	-2.51097	4.8271	57.5098	3.36297e-14	3.56074e-11	down
ATL2	2.61588	5.19373	57.4002	3.5558e-14	3.62547e-11	up
SSPN	2.63029	4.82735	57.2026	3.93147e-14	3.86534e-11	up
FOXO1	-2.86909	4.14357	56.6726	5.14767e-14	4.88656e-11	down
DEPP1	-2.49581	5.28394	55.5461	9.12923e-14	8.37729e-11	down
CCDC47	2.27657	5.9505	55.2975	1.036e-13	9.20006e-11	up
ARRDC2	-3.75221	6.70273	53.9663	2.03959e-13	1.75462e-10	down
PADI2	-3.87528	4.29688	53.8786	2.13269e-13	1.77911e-10	down
RAMP2	-2.58424	7.69666	52.9199	3.47424e-13	2.81301e-10	down
HYAL2	-3.0498	4.534	52.8045	3.68463e-13	2.89812e-10	down
SCN4B	4.34036	3.35974	52.4895	4.32562e-13	3.30778e-10	up
LOC114117259	-3.51949	8.19324	52.1127	5.24041e-13	3.89901e-10	down
PLN	4.14346	6.66501	51.4522	7.33618e-13	5.24503e-10	up
LOC114108601	-3.17819	4.25724	51.4271	7.43057e-13	5.24503e-10	down
UCP2	-3.06604	5.30025	50.9468	9.49031e-13	6.53147e-10	down
SIK1	-4.35973	6.22818	50.5386	1.16845e-12	7.84542e-10	down
SDC4	-2.83122	6.64317	50.2825	1.3313e-12	8.72605e-10	down
TSKU	-2.76184	3.68132	49.9983	1.5388e-12	9.85156e-10	down
PHKB	2.51828	6.04958	49.6749	1.81456e-12	1.1353e-09	up
CA4	-2.50846	5.24898	49.2398	2.2651e-12	1.38569e-09	down
LOC105611006	3.4388	3.29535	48.4839	3.33013e-12	1.99294e-09	up
LOC101115746	-2.69192	3.59983	48.3363	3.59043e-12	2.103e-09	down
MLF1	3.59836	6.27319	48.0589	4.13609e-12	2.37213e-09	up
HCST	-2.50245	4.74678	47.8606	4.57626e-12	2.5196e-09	down
KLHL40	-3.09469	8.18472	47.8979	4.49003e-12	2.5196e-09	down
FABP4	-4.79432	8.73572	47.651	5.09271e-12	2.74897e-09	down
ATP2A2	2.7241	8.44835	47.3137	6.04887e-12	3.08369e-09	up
TINAGL1	-2.41201	6.08524	47.3295	6.00036e-12	3.08369e-09	down
LOC101111878	-2.55376	4.98234	47.3776	5.85471e-12	3.08369e-09	down
PGFS	2.63783	5.48507	46.9363	7.33303e-12	3.67038e-09	up
BBLN	-2.7144	6.12914	46.8073	7.83214e-12	3.8502e-09	down
CCDC71L	-2.79833	3.41978	46.5543	8.91134e-12	4.30386e-09	down
PSMB8	-2.51023	6.72524	46.4672	9.31646e-12	4.42195e-09	down
HSPB3	2.6334	5.48174	46.3261	1.00122e-11	4.67164e-09	up
MYLK3	5.14069	4.25604	46.23	1.05154e-11	4.82465e-09	up
SLC12A2	2.90178	3.47366	46.0594	1.1472e-11	5.17725e-09	up
LOC443456	2.59529	3.98626	45.7018	1.37696e-11	6.11394e-09	up
LPL	2.29542	5.02207	45.6107	1.44252e-11	6.30336e-09	up
CFL1	-2.33391	8.87128	45.4731	1.54751e-11	6.65647e-09	down
LOC105603392	-4.43545	3.56291	44.9977	1.97261e-11	8.35448e-09	down
RHOG	-2.16377	5.33497	44.7904	2.1929e-11	9.14672e-09	down
MYO1C	-2.04103	6.19609	44.6478	2.35863e-11	9.54865e-09	down
SELENBP1	-2.7642	5.51478	44.6539	2.35127e-11	9.54865e-09	down
LOC114110475	-3.02909	7.09245	44.5953	2.42279e-11	9.66621e-09	down
NT5DC2	-2.26988	3.97996	44.5328	2.50134e-11	9.83704e-09	down
TUBB6	-2.56967	5.1872	44.1331	3.06789e-11	1.18952e-08	down
CXCL16	-2.48166	4.13102	44.0101	3.26682e-11	1.24906e-08	down
PCYOX1	2.5747	4.54741	43.4596	4.32804e-11	1.63214e-08	up
LOC114110140	-2.55748	5.89506	43.3256	4.6347e-11	1.72417e-08	down
LOC101117112	-2.50902	7.50787	43.1754	5.00451e-11	1.83692e-08	down
MIF4GD	-1.82859	6.11735	43.1313	5.11856e-11	1.85406e-08	down
LRRC32	-2.60795	3.3731	43.0882	5.23281e-11	1.87083e-08	down
KPNA3	2.3725	4.65739	42.6711	6.4762e-11	2.28568e-08	up
CNN2	-2.4882	4.48795	42.5036	7.05534e-11	2.45856e-08	down
TLN2	-2.17161	4.81754	42.4525	7.24189e-11	2.49203e-08	down
C7	-3.24501	3.53803	42.4212	7.35873e-11	2.50097e-08	down
BTC	3.52454	5.35857	42.2858	7.8864e-11	2.64762e-08	up
LOC114110138	-1.98514	5.295	42.0815	8.75453e-11	2.9019e-08	down
C3H12orf57	-2.41205	7.38103	42.0512	8.89141e-11	2.9019e-08	down
MIF	-2.79679	9.65314	42.0362	8.96007e-11	2.9019e-08	down
NELFE	-2.19179	5.27194	41.8658	9.77596e-11	3.12159e-08	down
CKB	-2.19597	4.09958	41.8318	9.94736e-11	3.12159e-08	down
EHD2	-2.39117	6.63533	41.8256	9.97858e-11	3.12159e-08	down
COTL1	-2.14977	4.57508	41.7967	1.01277e-10	3.13264e-08	down
MAFF	-3.34671	6.01642	41.6391	1.09774e-10	3.35775e-08	down
PSME1	-1.756	6.98592	41.2322	1.35178e-10	4.08937e-08	down
MYOZ2	3.07285	7.23505	41.0563	1.47906e-10	4.37816e-08	up
KAT5	-2.14114	4.10668	41.0628	1.47419e-10	4.37816e-08	down
OGT	3.37215	4.86213	41.0088	1.51547e-10	4.43824e-08	up
C15H11orf71	-2.63852	4.19408	40.7625	1.71899e-10	4.98127e-08	down
PSMB10	-1.93943	5.72342	40.634	1.8358e-10	5.21755e-08	down
RPL8	-2.36305	10.822	40.6276	1.84182e-10	5.21755e-08	down
VAT1	-2.79756	5.3818	40.6112	1.85739e-10	5.21755e-08	down
TMEM204	-2.17762	4.60004	40.5906	1.87707e-10	5.21958e-08	down
ZC3H11A	2.31246	5.08694	40.5476	1.91883e-10	5.28234e-08	up
TLN1	-2.09297	5.58373	40.5069	1.95922e-10	5.34012e-08	down
KLHL24	2.49178	4.55622	40.342	2.13178e-10	5.64285e-08	up
ARFRP1	-1.91739	5.49927	40.3482	2.12499e-10	5.64285e-08	down
ADGRG1	-2.02855	4.39989	40.3635	2.10843e-10	5.64285e-08	down
PITX2	3.9997	4.06893	40.1836	2.31185e-10	6.06123e-08	up
ACAA1	-2.333	5.16402	39.936	2.62421e-10	6.81527e-08	down
KPNA4	2.14113	5.19106	39.9114	2.65754e-10	6.83732e-08	up
SGCB	2.31354	4.95301	39.8258	2.77651e-10	7.02413e-08	up
RPS14	-2.60073	12.4377	39.8225	2.78118e-10	7.02413e-08	down
ZFP36	-2.76931	7.78973	39.6782	2.99449e-10	7.49413e-08	down
RPS9	-2.27627	11.1227	39.6479	3.0413e-10	7.54269e-08	down
LOC101117184	-4.34047	6.23309	39.6061	3.10712e-10	7.63714e-08	down
LOC106991840	-2.09251	8.33925	39.5141	3.25694e-10	7.93454e-08	down
PRKAA2	2.46093	3.68004	39.4722	3.32769e-10	8.03578e-08	up
HSD17B12	2.98073	3.63619	39.3846	3.48023e-10	8.33107e-08	up
CDC42EP4	-2.11704	4.1898	39.2651	3.70001e-10	8.78082e-08	down
CSRNP1	-3.96368	5.00024	39.182	3.86082e-10	9.08414e-08	down
SLC7A10	2.99334	3.47484	38.9752	4.29231e-10	1.00138e-07	up
HIPK3	2.10071	4.25776	38.9376	4.37566e-10	1.01225e-07	up
PPIA	-1.9293	7.56243	38.8412	4.59728e-10	1.05465e-07	down
ASB14	3.21925	3.59737	38.6573	5.05147e-10	1.14449e-07	up
BCL2L1	-2.38777	5.79696	38.6494	5.07201e-10	1.14449e-07	down
UBE2D1	2.35363	5.14884	38.6259	5.1333e-10	1.1489e-07	up
TRIM47	-2.2105	3.99203	38.5804	5.25427e-10	1.16649e-07	down
JUND	-2.83782	8.2666	38.5501	5.33667e-10	1.17531e-07	down
LOC105604560	5.7319	4.03396	38.5002	5.47471e-10	1.18672e-07	up
KCNJ2	3.13439	3.17295	38.5054	5.4603e-10	1.18672e-07	up
RPS5	-2.09611	11.1395	38.3563	5.89382e-10	1.26759e-07	down
WARS1	-1.97553	5.52516	38.326	5.98607e-10	1.27745e-07	down
ANO5	2.48885	3.6118	38.2927	6.08903e-10	1.28942e-07	up
MAPK6	2.26434	4.68567	38.0957	6.73584e-10	1.4155e-07	up
ALDH1A1	2.04199	5.69705	37.7898	7.87946e-10	1.64328e-07	up
LOC105607169	-2.14169	9.03955	37.7689	7.96417e-10	1.64846e-07	down
TFRC	3.96867	3.9724	37.6587	8.427e-10	1.72812e-07	up
TAGLN2	-2.22573	7.62919	37.6477	8.47456e-10	1.72812e-07	down
TIMP1	-2.23972	5.49501	37.6216	8.58896e-10	1.73857e-07	down
BMPR1A	2.97487	3.17265	37.5961	8.7018e-10	1.74855e-07	up
FXR1	2.38907	6.68949	37.4911	9.18308e-10	1.83189e-07	up
RNF128	3.27984	3.03092	37.3678	9.78217e-10	1.92352e-07	up
P2RY1	2.98804	3.524	37.3751	9.74585e-10	1.92352e-07	up
SERTAD1	-1.9485	5.25545	37.2125	1.05934e-09	2.05322e-07	down
LOC106991529	-1.94983	4.44337	37.1992	1.06655e-09	2.05322e-07	down
LOC101113728	-2.13686	7.68145	37.2028	1.06459e-09	2.05322e-07	down
BCL7C	-2.55712	5.73564	37.0907	1.12759e-09	2.15565e-07	down
RHOC	-2.0415	6.75289	37.07	1.13964e-09	2.16367e-07	down
ZBTB18	2.0125	4.57769	36.9268	1.22649e-09	2.31142e-07	up
MEMO1	1.78737	5.05465	36.9145	1.23426e-09	2.31142e-07	up
PPM1K	2.47624	3.92194	36.8827	1.25456e-09	2.31408e-07	up
RPLP0	-1.93893	11.316	36.8728	1.2609e-09	2.31408e-07	down
PSMB9	-2.32761	6.70792	36.883	1.25438e-09	2.31408e-07	down
LOC101104700	-2.29146	5.21147	36.8301	1.28882e-09	2.33807e-07	down
LOC101105208	-3.53994	4.04787	36.8269	1.29096e-09	2.33807e-07	down
BRCC3	2.40673	4.01012	36.7553	1.33928e-09	2.40974e-07	up
RPL3	-2.72932	8.71992	36.7396	1.35006e-09	2.41336e-07	down
FAM214A	3.16738	3.5077	36.6623	1.40471e-09	2.49485e-07	up
GPX3	-4.01105	9.3173	36.6371	1.42294e-09	2.51104e-07	down
ETFRF1	2.52897	4.19119	36.475	1.54636e-09	2.71146e-07	up
SH2D3C	-2.3843	3.85832	36.4049	1.60299e-09	2.79296e-07	down
DCUN1D1	2.77426	4.831	36.27	1.71787e-09	2.97429e-07	up
ID3	-2.10796	6.46629	36.2531	1.73287e-09	2.98151e-07	down
ZYX	-1.97347	6.7037	36.2219	1.76083e-09	3.0108e-07	down
SYNC	2.0748	3.9187	36.1559	1.82149e-09	3.09529e-07	up
PRKAB2	2.30834	4.83507	36.1146	1.86049e-09	3.14217e-07	up
SF3B4	-2.26102	4.56216	36.0553	1.91799e-09	3.21953e-07	down
CFB	-2.62195	3.97589	36.0226	1.95038e-09	3.25407e-07	down
NKG7	-2.18701	3.93342	35.9186	2.05734e-09	3.41184e-07	down
FCER1G	-2.94454	5.69555	35.8746	2.10439e-09	3.46897e-07	down
METRNL	-2.76081	5.71467	35.8241	2.15963e-09	3.53883e-07	down
RAVER2	2.84055	3.29323	35.8087	2.17675e-09	3.54579e-07	up
LOC121820152	3.36636	6.72892	35.7464	2.24745e-09	3.63942e-07	up
ARHGDIA	-2.1798	7.01175	35.7184	2.28005e-09	3.67061e-07	down
BVES	2.42438	3.54289	35.7048	2.29597e-09	3.67476e-07	up
GUF1	2.58018	3.70543	35.6861	2.3181e-09	3.68873e-07	up
KLHL31	3.19539	5.93569	35.6706	2.33663e-09	3.69684e-07	up
LOC121818464	2.29597	6.4475	35.6467	2.36553e-09	3.72118e-07	up
MIR374B	5.54753	5.6408	35.6129	2.40683e-09	3.75185e-07	up
SCUBE2	-2.54452	3.37495	35.6085	2.41228e-09	3.75185e-07	down
THBS1	-2.75395	4.02354	35.5796	2.44841e-09	3.78664e-07	down
RTN4	2.75692	8.5486	35.5416	2.49665e-09	3.83968e-07	up
CCND3	-2.46489	5.3563	35.4983	2.55275e-09	3.90415e-07	down
RARRES2	-1.9591	7.35101	35.466	2.59543e-09	3.94749e-07	down
PPP1R3B	2.89401	4.0965	35.0795	3.16512e-09	4.76135e-07	up
UBE3A	2.12576	4.44513	35.0808	3.16309e-09	4.76135e-07	up
UBXN2A	2.70249	3.63706	34.9713	3.34603e-09	5.00614e-07	up
IER5	-2.79299	5.53417	34.9538	3.37628e-09	5.02408e-07	down
PVR	-2.04323	3.89457	34.7879	3.67655e-09	5.44149e-07	down
SAR1B	2.48798	5.14904	34.715	3.81672e-09	5.61875e-07	up
ARID5A	-3.70204	3.80908	34.6609	3.92425e-09	5.74631e-07	down
ABHD4	-2.6339	6.45878	34.622	4.00351e-09	5.83135e-07	down
TGFB1I1	-2.01651	4.0868	34.543	4.16941e-09	6.04103e-07	down
CMTM3	-2.09883	4.14748	34.4347	4.40788e-09	6.35312e-07	down
ALDH6A1	2.37837	4.30569	34.385	4.52188e-09	6.39254e-07	up
MFN1	2.28873	4.46345	34.4113	4.46126e-09	6.39254e-07	up
CTSF	-2.04391	6.28577	34.3832	4.52614e-09	6.39254e-07	down
CSRP1	-2.17785	7.01804	34.3823	4.52812e-09	6.39254e-07	down
NFKBIA	-1.91706	6.54086	34.3273	4.65802e-09	6.50917e-07	down
LOC101108592	-2.239	3.47301	34.3366	4.63587e-09	6.50917e-07	down
HPCAL1	-1.86486	4.47673	34.2934	4.73983e-09	6.59005e-07	down
COPE	-1.83322	6.85906	34.2555	4.83304e-09	6.68586e-07	down
COL14A1	-3.47508	2.76477	34.2128	4.94018e-09	6.79991e-07	down
ETNPPL	2.45386	4.91329	34.1849	5.01162e-09	6.86392e-07	up
ABHD18	3.42153	3.37777	34.1193	5.18348e-09	7.03221e-07	up
MEDAG	-2.94908	5.12341	34.1185	5.18558e-09	7.03221e-07	down
CUL5	2.61745	3.69549	34.0512	5.36813e-09	7.24408e-07	up
BCHE	3.58487	2.82327	34.0332	5.41802e-09	7.27574e-07	up
RPS15	-1.89739	11.5469	33.8416	5.97866e-09	7.93829e-07	down
CNRIP1	-2.05604	3.97797	33.8353	5.99791e-09	7.93829e-07	down
SNX32	-2.09747	3.52247	33.8483	5.95822e-09	7.93829e-07	down
AQP4	3.72639	3.27568	33.7501	6.26643e-09	8.254e-07	up
ENO1	-1.91552	7.01449	33.6886	6.46782e-09	8.4787e-07	down
POLR2A	-1.83673	4.18195	33.5474	6.95498e-09	9.07411e-07	down
ATP1A1	-2.05373	3.92348	33.4261	7.4023e-09	9.61217e-07	down
HOXC6	-2.61836	3.48665	33.2913	7.93357e-09	1.02537e-06	down
ILK	-1.68628	5.93832	33.239	8.15013e-09	1.04843e-06	down
ARPP19	2.27274	5.16633	33.0942	8.78004e-09	1.12421e-06	up
PPP2R3A	2.46888	4.42581	33.0739	8.87221e-09	1.12532e-06	up
MDM2	2.1531	3.54576	33.0772	8.85727e-09	1.12532e-06	up
CCL1	-2.80336	4.7107	33.0653	8.91133e-09	1.12532e-06	down
PAXX	-1.86395	5.02146	32.9999	9.21656e-09	1.15855e-06	down
CLEC3B	-2.32831	8.64414	32.922	9.59327e-09	1.19499e-06	down
GNLY	-3.01276	5.01746	32.9229	9.58889e-09	1.19499e-06	down
CLIC1	-1.67908	5.31524	32.8788	9.80852e-09	1.2163e-06	down
LOC105603743	3.25859	5.14104	32.8384	1.00149e-08	1.23632e-06	up
LOC101110717	-1.52442	6.63572	32.7765	1.03385e-08	1.27058e-06	down
HBS1L	2.11438	4.50147	32.7611	1.04209e-08	1.27501e-06	up
EIF4EBP1	-2.95039	10.0144	32.7332	1.05714e-08	1.2877e-06	down
ATG4A	2.06626	3.63684	32.6641	1.0954e-08	1.32843e-06	up
ATP2B1	2.18159	3.82854	32.6093	1.12675e-08	1.36046e-06	up
SERPING1	-2.4467	6.04187	32.3802	1.2677e-08	1.52395e-06	down
GNAI2	-1.78987	6.10252	32.369	1.27503e-08	1.5261e-06	down
LOC121818468	2.05759	5.28259	32.315	1.31101e-08	1.56237e-06	up
NT5C3A	2.51597	4.24466	32.2655	1.34478e-08	1.59571e-06	up
S100A13	-2.33697	6.76172	32.256	1.35141e-08	1.59669e-06	down
BGN	-2.22886	5.2677	32.1884	1.39926e-08	1.64617e-06	down
FHL1	2.32847	11.1091	32.1392	1.43509e-08	1.68113e-06	up
SH3BGRL3	-2.0707	7.53769	32.056	1.49792e-08	1.74729e-06	down
ASPH	2.04471	5.05097	32.0191	1.52661e-08	1.77325e-06	up
PRKCSH	-1.64119	4.96262	32.0018	1.54031e-08	1.78165e-06	down
HSPB8	-1.73789	9.26608	31.9264	1.60125e-08	1.84439e-06	down
ANXA2	-1.94102	6.95822	31.8502	1.66535e-08	1.91023e-06	down
MARCHF7	2.25183	4.44383	31.8244	1.68764e-08	1.92776e-06	up
GPSM3	-2.10876	3.64588	31.718	1.78262e-08	2.02784e-06	down
PGM2L1	2.94696	2.98367	31.6894	1.80909e-08	2.03275e-06	up
CCDC97	-1.73657	4.4523	31.6959	1.80301e-08	2.03275e-06	down
NAB2	-2.20544	3.53022	31.6969	1.80207e-08	2.03275e-06	down
PPTC7	2.05554	4.51355	31.668	1.82916e-08	2.03866e-06	up
SHISA5	-1.69435	4.61344	31.6719	1.82545e-08	2.03866e-06	down
LOC105611004	5.63028	2.37945	31.6571	1.83943e-08	2.04184e-06	up
MICAL2	-4.95047	3.86959	31.6443	1.85155e-08	2.04704e-06	down
RABEP1	1.93933	4.107	31.6004	1.89391e-08	2.0855e-06	up
PGRMC2	2.12285	5.09004	31.5651	1.92861e-08	2.11524e-06	up
SLC9A3R2	-2.26222	6.65159	31.5485	1.94525e-08	2.12503e-06	down
CTNNAL1	1.6734	4.98546	31.472	2.02333e-08	2.19292e-06	up
GSTP1	-1.81714	5.15632	31.4752	2.01999e-08	2.19292e-06	down
LOC101105867	-1.83191	6.04734	31.4081	2.09103e-08	2.25741e-06	down
LOC114109030	-2.61347	4.54371	31.2805	2.23311e-08	2.40138e-06	down
NUCB1	-1.81006	6.0486	31.2575	2.25971e-08	2.41161e-06	down
ANKRD1	-5.43505	9.32232	31.2571	2.26015e-08	2.41161e-06	down
RPL29	-2.00325	10.9896	31.2303	2.29167e-08	2.4358e-06	down
SLC9A3R1	-2.15453	3.33024	31.097	2.45446e-08	2.5988e-06	down
LOC101119685	-1.82226	4.33873	31.0894	2.46418e-08	2.5991e-06	down
LOC101114075	-1.79699	6.64999	31.0047	2.57399e-08	2.70455e-06	down
CLPX	2.02851	4.33141	30.9545	2.64154e-08	2.7545e-06	up
SDS	-3.86556	4.0135	30.9607	2.63311e-08	2.7545e-06	down
CAPZA2	2.24541	6.16937	30.9449	2.65456e-08	2.75763e-06	up
LOC121817478	4.60323	4.71408	30.9033	2.71205e-08	2.79626e-06	up
USO1	1.96985	4.24396	30.9067	2.70735e-08	2.79626e-06	up
LZTR1	-1.67927	4.15506	30.8868	2.7352e-08	2.8096e-06	down
FBXL17	2.02125	3.84417	30.852	2.7847e-08	2.84981e-06	up
TAX1BP3	-1.93657	5.08576	30.8285	2.81874e-08	2.87397e-06	down
MYL9	-2.25461	6.49845	30.8199	2.83118e-08	2.876e-06	down
ERGIC2	2.29623	3.85275	30.7737	2.89943e-08	2.93015e-06	up
ARID5B	-2.86383	3.8376	30.7694	2.90577e-08	2.93015e-06	down
PLAAT1	2.2866	5.43782	30.7279	2.96864e-08	2.97177e-06	up
SLC25A6	-2.26735	9.04155	30.7294	2.96639e-08	2.97177e-06	down
CX3CL1	-3.5347	4.4461	30.7041	3.00531e-08	2.99757e-06	down
ITGA5	-2.43579	4.24023	30.6909	3.02586e-08	3.00719e-06	down
SOCS2	-2.3204	3.23196	30.6544	3.08324e-08	3.05318e-06	down
IFT27	-2.35164	3.49439	30.605	3.1628e-08	3.12074e-06	down
SNRNP200	-1.63414	5.17404	30.587	3.19232e-08	3.13863e-06	down
MYBPC1	2.70095	9.80556	30.4821	3.36964e-08	3.30117e-06	up
RHOBTB3	1.83559	4.33032	30.4547	3.41746e-08	3.32435e-06	up
AKT1	-1.88823	6.25144	30.4571	3.41337e-08	3.32435e-06	down
RPLP2	-2.60349	11.5778	30.4325	3.45688e-08	3.35087e-06	down
SEMA3C	2.37624	3.32453	30.4038	3.5084e-08	3.38887e-06	up
LOC101123672	-2.25198	3.91905	30.377	3.55713e-08	3.42393e-06	down
CORO1B	-1.92371	4.23689	30.3617	3.58534e-08	3.43906e-06	down
LOC101106394	2.7106	3.18009	30.3235	3.65659e-08	3.48845e-06	up
CNN1	-2.21179	4.32075	30.3206	3.66219e-08	3.48845e-06	down
SSR2	-1.75893	6.88263	30.2551	3.78799e-08	3.59585e-06	down
SHFL	-2.03575	3.75437	30.2332	3.83092e-08	3.62411e-06	down
LIMCH1	2.04699	4.36744	30.2051	3.88693e-08	3.66449e-06	up
SELENOM	-2.2447	6.84228	30.1803	3.93687e-08	3.69891e-06	down
ANK3	2.35665	4.04484	30.1049	4.09306e-08	3.83258e-06	up
ACTG1	-1.94012	8.72947	30.0289	4.25651e-08	3.97211e-06	down
RBM42	-1.87058	6.11745	30.0115	4.29491e-08	3.99441e-06	down
GKAP1	2.28043	5.08951	29.955	4.42192e-08	4.09624e-06	up
FAM107A	-2.11181	4.80037	29.9496	4.43415e-08	4.09624e-06	down
FAM8A1	1.7694	3.9215	29.9354	4.46694e-08	4.11272e-06	up
SPRYD3	-1.65786	4.12393	29.8797	4.59707e-08	4.21842e-06	down
PPP1CA	-1.73559	6.93216	29.8588	4.64691e-08	4.24999e-06	down
ATF5	-2.6359	4.56815	29.8195	4.74194e-08	4.32254e-06	down
TUBB	-1.5977	6.57027	29.7955	4.80103e-08	4.36197e-06	down
CHID1	-1.78712	5.41742	29.7827	4.83276e-08	4.37635e-06	down
NOS3	-2.13022	3.42773	29.6809	5.09343e-08	4.59728e-06	down
MYLK4	3.5903	3.26281	29.6695	5.12334e-08	4.60473e-06	up
PHTF2	2.98252	3.70847	29.6651	5.13514e-08	4.60473e-06	up
HOXC11	3.61443	2.66953	29.6496	5.17646e-08	4.61231e-06	up
MYADM	-1.84744	5.63023	29.6493	5.1771e-08	4.61231e-06	down
APRT	-2.68332	5.01576	29.6243	5.24438e-08	4.65717e-06	down
FXYD5	-2.37931	5.6129	29.5963	5.32053e-08	4.70961e-06	down
ACP5	-2.29083	5.46816	29.5616	5.4167e-08	4.77937e-06	down
GPCPD1	3.28418	3.62504	29.5477	5.45572e-08	4.79842e-06	up
TCN2	-2.17936	5.24	29.4862	5.63166e-08	4.93739e-06	down
NNT	2.07489	5.43959	29.4676	5.68579e-08	4.96902e-06	up
SBK2	6.63205	4.57412	29.4242	5.81466e-08	5.05665e-06	up
PFN1	-1.71953	8.53012	29.4215	5.8228e-08	5.05665e-06	down
DNAJC7	1.53309	5.49153	29.3697	5.98049e-08	5.17726e-06	up
BCKDHA	-1.60472	6.88401	29.3454	6.05609e-08	5.22627e-06	down
BTG1	-1.49139	6.16421	29.3188	6.13961e-08	5.28179e-06	down
LTBR	-2.10064	3.92612	29.2586	6.33351e-08	5.43162e-06	down
TIA1	3.0639	3.85408	29.2483	6.36729e-08	5.44364e-06	up
KLHL30	-2.69069	4.74321	29.2147	6.47851e-08	5.52158e-06	down
C11H17orf49	-1.59149	5.27827	29.0554	7.03377e-08	5.97632e-06	down
GNL1	-1.9222	3.75882	29.0089	7.20452e-08	6.10256e-06	down
RPL18	-2.14233	10.92	28.9506	7.42487e-08	6.26991e-06	down
LOC114114519	3.07976	3.83297	28.9311	7.50005e-08	6.31403e-06	up
GMFG	-1.97563	4.58637	28.9236	7.52894e-08	6.31903e-06	down
TMEM65	1.95676	4.2376	28.9116	7.57573e-08	6.31977e-06	up
CTSW	-1.6496	4.60098	28.9124	7.5726e-08	6.31977e-06	down
ACYP2	1.69892	7.2127	28.9033	7.60826e-08	6.32463e-06	up
LOC101103771	-3.45947	3.19937	28.8984	7.62751e-08	6.32463e-06	down
MAPK12	-1.9855	8.40265	28.8526	7.80998e-08	6.45649e-06	down
SIX4	2.87704	3.01956	28.8297	7.90294e-08	6.51377e-06	up
PPP1R2	2.12061	5.73785	28.8079	7.99253e-08	6.56795e-06	up
PPP1R3A	3.70989	6.94058	28.7756	8.12675e-08	6.65837e-06	up
RAB5C	-1.95142	5.74497	28.7464	8.25037e-08	6.7396e-06	down
CAPNS1	-1.52965	7.54804	28.6952	8.47147e-08	6.89973e-06	down
DEDD2	-2.05105	4.01719	28.6831	8.52453e-08	6.92248e-06	down
RPL18A	-1.856	10.776	28.6712	8.57703e-08	6.94462e-06	down
EIF3G	-1.73379	8.10784	28.6363	8.73312e-08	7.05027e-06	down
NOP53	-2.11195	7.28095	28.5636	9.06693e-08	7.29835e-06	down
EMP1	-1.90746	4.68657	28.5569	9.09842e-08	7.30234e-06	down
PCMTD1	1.96418	5.27615	28.4695	9.51884e-08	7.61757e-06	up
PACSIN2	-1.728	4.2271	28.4437	9.64627e-08	7.69716e-06	down
TMEM141	-1.67055	4.72203	28.4204	9.76316e-08	7.76792e-06	down
LIFR	2.44266	3.43057	28.4029	9.85153e-08	7.81564e-06	up
REEP1	2.12379	3.65251	28.384	9.94842e-08	7.86983e-06	up
MBNL1	2.15726	5.09984	28.336	1.01981e-07	8.04422e-06	up
PSMG4	-2.12721	7.01169	28.3114	1.03288e-07	8.12406e-06	down
LOC114108774	6.12483	2.70806	28.2872	1.04584e-07	8.20258e-06	up
OXCT1	1.97125	5.45991	28.2678	1.05638e-07	8.23828e-06	up
PRKD2	-1.95551	3.85448	28.2708	1.05475e-07	8.23828e-06	down
FLNC	-2.54179	9.46501	28.2295	1.07751e-07	8.37932e-06	down
MAPK3	-1.62347	5.67164	28.163	1.11517e-07	8.6248e-06	down
ANXA6	-1.73011	7.19529	28.1627	1.11534e-07	8.6248e-06	down
ZBED5	2.63644	3.1867	28.1407	1.12808e-07	8.69884e-06	up
KLF4	-1.85994	4.73497	28.135	1.13138e-07	8.69996e-06	down
PLP2	-1.57226	6.27267	28.1151	1.14309e-07	8.76553e-06	down
LOC101113616	-1.81701	4.92841	28.1077	1.14746e-07	8.77456e-06	down
TPM3	2.39322	10.3236	28.0963	1.15427e-07	8.80222e-06	up
DPP8	2.32727	3.57907	28.0694	1.17042e-07	8.88963e-06	up
SAMD4B	-1.93644	4.24604	28.0665	1.17219e-07	8.88963e-06	down
CTSH	-3.14222	5.20976	28.053	1.18041e-07	8.92733e-06	down
EMP3	-1.86993	5.60445	28.0247	1.19774e-07	9.03362e-06	down
TMEM106B	2.96205	2.96651	28.0025	1.21158e-07	9.11304e-06	up
FERMT2	1.60181	5.03931	27.957	1.24043e-07	9.30211e-06	up
LIMS2	-2.53806	6.50122	27.9522	1.24348e-07	9.30211e-06	down
RPS3	-1.9025	10.5743	27.848	1.31227e-07	9.79012e-06	down
LMNA	-1.59896	6.40748	27.826	1.32729e-07	9.87543e-06	down
KBTBD2	1.96212	4.21534	27.7781	1.36056e-07	1.00957e-05	up
TAB2	1.90101	3.62183	27.7346	1.39152e-07	1.01881e-05	up
GLO1	1.7612	5.6313	27.7377	1.38929e-07	1.01881e-05	up
CSKMT	-1.55383	4.59028	27.7352	1.3911e-07	1.01881e-05	down
FMNL3	-1.82015	3.57047	27.7375	1.38946e-07	1.01881e-05	down
PPP1R18	-2.06672	3.70723	27.7354	1.39093e-07	1.01881e-05	down
SF3A1	-1.73238	5.23571	27.6922	1.42237e-07	1.03863e-05	down
PPP3CA	2.35684	5.10066	27.6713	1.4378e-07	1.04712e-05	up
ZYG11B	2.35888	3.68593	27.6067	1.48662e-07	1.07908e-05	up
TMED3	-2.20953	4.58881	27.6029	1.48952e-07	1.07908e-05	down
RELA	-1.71103	5.06389	27.5971	1.49402e-07	1.0795e-05	down
USP38	1.92713	3.56099	27.5841	1.50409e-07	1.08393e-05	up
ACD	-1.74316	3.71526	27.5272	1.54901e-07	1.11049e-05	down
SH2D4A	-2.2636	3.08863	27.5311	1.54591e-07	1.11049e-05	down
VMA21	2.0721	3.38951	27.4879	1.58083e-07	1.12747e-05	up
ICAM2	-2.13394	4.00909	27.4878	1.5809e-07	1.12747e-05	down
MIA2	2.58074	3.41623	27.4502	1.61194e-07	1.14664e-05	up
LOC101109854	1.65536	4.87127	27.3857	1.66663e-07	1.18077e-05	up
REM1	-1.8305	3.55359	27.3835	1.66849e-07	1.18077e-05	down
BLOC1S6	2.14714	3.46074	27.3624	1.68679e-07	1.19066e-05	up
PGF	-3.14087	2.55607	27.337	1.70911e-07	1.20333e-05	down
RNH1	-1.77327	6.31846	27.2698	1.76951e-07	1.24268e-05	down
KIAA2013	-2.61974	6.1572	27.2595	1.77895e-07	1.24612e-05	down
TRAPPC5	-1.64848	7.10863	27.2441	1.79319e-07	1.25291e-05	down
DHRS1	-1.47409	5.94963	27.231	1.8054e-07	1.25825e-05	down
PYGO1	2.74009	2.92464	27.2156	1.81984e-07	1.26511e-05	up
ZNF771	-1.77476	5.84304	27.209	1.82604e-07	1.26622e-05	down
LOC101121387	-1.91717	5.14981	27.181	1.85273e-07	1.2751e-05	down
LOC101122148	-1.91717	5.14981	27.181	1.85273e-07	1.2751e-05	down
TAGLN	-2.09211	7.84632	27.186	1.84789e-07	1.2751e-05	down
MANF	-1.67105	5.14964	27.1624	1.87058e-07	1.28417e-05	down
ICAM1	-2.40435	3.81999	27.1569	1.87598e-07	1.28467e-05	down
CALR	-1.66489	6.79418	27.1342	1.89808e-07	1.29658e-05	down
JOSD1	-1.67996	4.1079	27.0978	1.93422e-07	1.31474e-05	down
CPNE2	-1.9062	3.41068	27.098	1.93403e-07	1.31474e-05	down
CCL26	-1.85503	3.7748	27.0486	1.98402e-07	1.34528e-05	down
CCNT2	2.84957	3.03707	26.9937	2.04122e-07	1.38066e-05	up
DKK2	4.40311	3.61401	26.9541	2.08348e-07	1.40579e-05	up
IL2RG	-1.78109	3.76811	26.8811	2.16367e-07	1.45633e-05	down
SMCO1	3.74546	2.89892	26.8588	2.18874e-07	1.46645e-05	up
PNISR	3.12012	5.02221	26.8583	2.18937e-07	1.46645e-05	up
RPS19	-2.15495	11.3598	26.8313	2.22014e-07	1.48345e-05	down
FLNA	-1.46328	5.4812	26.8001	2.25627e-07	1.50031e-05	down
GIPC1	-1.67751	4.10155	26.8013	2.2548e-07	1.50031e-05	down
PRXL2B	-1.85396	4.43507	26.7919	2.26582e-07	1.50303e-05	down
RPS20	-1.84488	10.7652	26.7703	2.29136e-07	1.51588e-05	down
SIVA1	-1.88457	7.07632	26.7662	2.29621e-07	1.51588e-05	down
MFGE8	-1.84512	6.21107	26.7564	2.30781e-07	1.5199e-05	down
RPL10	-1.57889	10.7938	26.7338	2.33497e-07	1.53411e-05	down
UBR3	2.16525	4.68154	26.7239	2.34698e-07	1.53834e-05	up
AHCYL2	1.8789	4.71297	26.7062	2.36861e-07	1.54882e-05	up
MYBPH	-3.01882	6.23706	26.6678	2.41621e-07	1.5762e-05	down
WWP1	2.10305	5.04172	26.6619	2.42351e-07	1.57723e-05	up
CORO1A	-1.84272	4.72594	26.6406	2.45037e-07	1.59095e-05	down
USP47	1.72069	4.62052	26.5436	2.57657e-07	1.66895e-05	up
AGTPBP1	2.54514	3.02899	26.5135	2.61697e-07	1.68572e-05	up
RPL28	-1.89767	10.9746	26.5107	2.62083e-07	1.68572e-05	down
PROCR	-2.37586	3.57729	26.5177	2.61133e-07	1.68572e-05	down
C5H19orf53	-1.60486	6.51605	26.5042	2.62965e-07	1.68745e-05	down
ARPC4	-1.47113	5.60356	26.4974	2.63893e-07	1.68947e-05	down
SIAH2	-1.63577	4.16789	26.381	2.80282e-07	1.78608e-05	down
IGFBP6	-2.181	7.6945	26.3818	2.80165e-07	1.78608e-05	down
ARF3	-1.80303	3.78714	26.3475	2.85182e-07	1.80937e-05	down
GNB2	-1.90178	6.65023	26.3471	2.8525e-07	1.80937e-05	down
CLK4	2.57201	4.46588	26.3415	2.86074e-07	1.81042e-05	up
MRPS36	2.3521	6.03762	26.3205	2.89204e-07	1.82603e-05	up
PPP2R1A	-1.77301	6.71506	26.249	3.00108e-07	1.89054e-05	down
CDK2AP2	-1.5483	4.87264	26.2121	3.05894e-07	1.92259e-05	down
TGFB1	-1.97445	3.8396	26.1891	3.09565e-07	1.94124e-05	down
PRELID1	-2.17973	5.0808	26.1611	3.14082e-07	1.96509e-05	down
PPL	-2.3797	3.16354	26.1471	3.1637e-07	1.97491e-05	down
FILIP1L	2.03073	4.74599	26.1117	3.22221e-07	2.00688e-05	up
NDRG1	-1.77025	4.62591	26.0919	3.2554e-07	2.02297e-05	down
CFD	-2.63433	7.20926	26.0527	3.32231e-07	2.0599e-05	down
SBK3	6.52243	3.38047	26.0146	3.38846e-07	2.0962e-05	up
PDP1	1.71917	3.93848	25.9769	3.4552e-07	2.12792e-05	up
BST-2A	-3.43301	2.39409	25.9783	3.4528e-07	2.12792e-05	down
USP15	2.25022	3.85201	25.9438	3.51503e-07	2.15774e-05	up
HYI	-1.84411	3.48751	25.9372	3.52712e-07	2.15774e-05	down
ARPC1B	-2.33096	6.78182	25.9391	3.52351e-07	2.15774e-05	down
DYNLT3	2.0246	4.05029	25.9024	3.59124e-07	2.19209e-05	up
CXCR4	-2.47914	3.29719	25.8139	3.75963e-07	2.2898e-05	down
QARS1	-1.54816	6.1221	25.7734	3.83953e-07	2.3333e-05	down
GRWD1	-2.46353	4.12198	25.7615	3.86326e-07	2.33971e-05	down
GFPT2	-2.54589	3.49552	25.7596	3.86709e-07	2.33971e-05	down
BAX	-2.26241	4.19133	25.6686	4.05364e-07	2.44721e-05	down
SSR4	-1.65252	8.16269	25.6464	4.10051e-07	2.47009e-05	down
PKIG	-1.65468	4.10496	25.6406	4.11285e-07	2.47211e-05	down
RGCC	-1.83897	6.97101	25.6107	4.17707e-07	2.50524e-05	down
C15H11orf96	-3.24804	7.13389	25.5854	4.23227e-07	2.53283e-05	down
APPL1	2.16602	3.36497	25.5808	4.24248e-07	2.53343e-05	up
IER2	-2.40766	5.62097	25.5308	4.35381e-07	2.59429e-05	down
SERPINB1	-1.57546	5.07959	25.5198	4.37869e-07	2.60348e-05	down
VAMP8	-1.99363	5.02607	25.5065	4.40905e-07	2.61588e-05	down
CAPG	-2.78172	3.92972	25.4844	4.45983e-07	2.64031e-05	down
RPS21	-2.22471	11.5065	25.4679	4.49805e-07	2.65723e-05	down
WBP2	-1.82634	5.94882	25.447	4.54713e-07	2.68047e-05	down
CMYA5	2.14583	6.46809	25.4146	4.62407e-07	2.72e-05	up
TNFRSF1A	-1.90774	5.72766	25.3976	4.66488e-07	2.73815e-05	down
AGPAT5	1.78124	4.48139	25.3921	4.67842e-07	2.74026e-05	up
EYA4	2.56087	3.96348	25.3728	4.72544e-07	2.75607e-05	up
ELOB	-2.03013	10.4526	25.3754	4.71895e-07	2.75607e-05	down
LOC101107298	-1.70455	4.07994	25.3624	4.75083e-07	2.76502e-05	down
ERCC1	-1.44345	6.12964	25.3283	4.83574e-07	2.80851e-05	down
ZMYND11	1.64146	4.28896	25.3162	4.86613e-07	2.82021e-05	up
NAA50	1.70833	5.70999	25.2984	4.9111e-07	2.84029e-05	up
PTP4A1	1.4958	5.28604	25.2878	4.93821e-07	2.84998e-05	up
PTGR2	2.28611	4.96343	25.2697	4.98466e-07	2.87077e-05	up
GMPPB	-2.102	3.69758	25.2536	5.02647e-07	2.8888e-05	down
TRIM13	2.00438	3.36714	25.2224	5.10861e-07	2.92989e-05	up
ATXN1	2.39386	3.0416	25.1815	5.21796e-07	2.98031e-05	up
THBD	-1.84224	4.11452	25.1814	5.21818e-07	2.98031e-05	down
FBL	-2.093	6.27795	25.1609	5.27396e-07	3.00594e-05	down
OSGEPL1	1.95848	3.47826	25.1542	5.29233e-07	3.01018e-05	up
PLEKHO2	-1.88766	3.43192	25.1106	5.41343e-07	3.07271e-05	down
FBXW7	2.21204	3.17624	25.0748	5.5149e-07	3.12386e-05	up
RAB8A	-1.97953	4.7064	25.0656	5.54138e-07	3.13242e-05	down
SPINT2	-1.81109	4.66592	25.047	5.59483e-07	3.15615e-05	down
EEF1D	-1.5925	8.93323	25.0189	5.67712e-07	3.1895e-05	down
STAT6	-1.77397	3.68033	25.022	5.66801e-07	3.1895e-05	down
G6PD	-2.06907	3.9991	24.9929	5.75431e-07	3.22628e-05	down
LOC106990122	2.96607	5.56875	24.9869	5.772e-07	3.22962e-05	up
TTN	2.52689	6.30904	24.9659	5.83529e-07	3.25841e-05	up
SUB1	2.24272	3.95215	24.9346	5.93072e-07	3.28505e-05	up
CUL3	1.59013	4.80746	24.9361	5.92621e-07	3.28505e-05	up
CD151	-1.83771	6.93006	24.9356	5.92765e-07	3.28505e-05	down
C1R	-2.15598	5.17744	24.9444	5.90073e-07	3.28505e-05	down
MYH9	-1.67847	5.78188	24.9067	6.0172e-07	3.32625e-05	down
CFL2	1.51273	7.07996	24.882	6.09495e-07	3.35576e-05	up
SPG7	-1.44938	6.17225	24.8845	6.08702e-07	3.35576e-05	down
BTBD1	1.50262	5.00122	24.8758	6.11453e-07	3.35982e-05	up
MFAP4	-2.57076	6.68089	24.8686	6.13746e-07	3.3657e-05	down
SCOC	2.08386	3.36714	24.8465	6.20814e-07	3.39769e-05	up
ACTN4	-1.4284	5.84817	24.8339	6.24877e-07	3.41314e-05	down
SF3B1	1.97625	5.34028	24.8267	6.27219e-07	3.41915e-05	up
MFAP2	-2.00143	5.1954	24.7963	6.37202e-07	3.45306e-05	down
PPIB	-2.20199	7.41654	24.7992	6.36233e-07	3.45306e-05	down
TRIM63	-3.25633	8.15131	24.7983	6.36546e-07	3.45306e-05	down
LOC114110673	-5.24499	7.01248	24.7909	6.38971e-07	3.45584e-05	down
MANBAL	-1.55947	4.49474	24.7167	6.64069e-07	3.58454e-05	down
STX5	-2.16518	4.45108	24.6774	6.77729e-07	3.65112e-05	down
LOC101107401	-2.12185	4.62811	24.6521	6.8669e-07	3.69217e-05	down
LOC101117955	-4.11176	8.09854	24.6318	6.93988e-07	3.72413e-05	down
NR1H2	-1.44503	5.43203	24.6232	6.97076e-07	3.72618e-05	down
ARPIN	-1.75174	3.64309	24.6243	6.96674e-07	3.72618e-05	down
FGR	-2.20612	3.0144	24.6067	7.03075e-07	3.75096e-05	down
USP25	1.91326	4.71044	24.5964	7.06832e-07	3.76371e-05	up
DUSP8	-2.12113	3.72748	24.5704	7.1645e-07	3.80756e-05	down
TXLNB	2.20483	6.04893	24.5457	7.25691e-07	3.84924e-05	up
COPS2	2.15661	4.29908	24.5189	7.35841e-07	3.89557e-05	up
SDF2L1	-2.11116	3.43919	24.4935	7.45623e-07	3.9371e-05	down
METTL21C	-5.54288	3.32295	24.4911	7.46546e-07	3.9371e-05	down
MYD88	-1.98412	3.49731	24.4574	7.59707e-07	3.99885e-05	down
LOC101107315	2.46915	2.96729	24.3781	7.91624e-07	4.15889e-05	up
LOC114117365	2.96474	3.24919	24.3591	7.99501e-07	4.19228e-05	up
LOC101102156	-1.58249	4.00758	24.3522	8.02361e-07	4.19928e-05	down
CAVIN1	-1.87671	8.99231	24.2938	8.27048e-07	4.32026e-05	down
CACUL1	2.57631	2.89029	24.2886	8.2927e-07	4.32098e-05	up
YTHDF3	1.61857	3.82777	24.2862	8.30323e-07	4.32098e-05	up
LOC101116766	4.16095	3.57167	24.278	8.33848e-07	4.33113e-05	up
ASB4	2.12503	3.2155	24.2682	8.38124e-07	4.34514e-05	up
STYX	2.57815	2.95168	24.2011	8.67836e-07	4.49072e-05	up
ABCC5	2.45837	3.96067	24.1878	8.73858e-07	4.5134e-05	up
RAB11B	-1.36582	6.45132	24.174	8.8012e-07	4.53724e-05	down
KPTN	-1.41626	4.27909	24.1666	8.83493e-07	4.54611e-05	down
SPTAN1	-1.46143	4.53878	24.1473	8.92428e-07	4.58352e-05	down
HOMER1	2.95187	2.69368	24.1436	8.94113e-07	4.58362e-05	up
TP53	-1.88915	4.21815	24.1096	9.10046e-07	4.65663e-05	down
CCSER2	2.28809	3.53079	24.0927	9.18053e-07	4.68888e-05	up
C18H14orf28	2.81913	2.74654	24.0607	9.33453e-07	4.72536e-05	up
ABCD3	2.07913	3.37879	24.0622	9.32751e-07	4.72536e-05	up
PTBP1	-1.32708	4.84375	24.0674	9.30237e-07	4.72536e-05	down
RPS10	-1.82809	10.8314	24.06	9.33778e-07	4.72536e-05	down
PLCD1	-1.90808	3.76022	24.0695	9.29227e-07	4.72536e-05	down
ARHGDIB	-1.61414	5.3207	24.0295	9.48713e-07	4.79213e-05	down
LUC7L3	2.98653	4.64113	24.0028	9.6198e-07	4.85025e-05	up
VSIR	-1.84839	4.48166	23.9849	9.70963e-07	4.87182e-05	down
CMTM7	-1.90007	3.77223	23.9849	9.7093e-07	4.87182e-05	down
XAB2	-2.43249	5.02127	23.9811	9.7287e-07	4.87182e-05	down
LOC101106452	-2.82422	5.98296	23.9802	9.73338e-07	4.87182e-05	down
CGGBP1	1.76901	3.53832	23.9591	9.84022e-07	4.90425e-05	up
MSN	-1.64562	5.40863	23.9567	9.85262e-07	4.90425e-05	down
DDAH2	-1.89397	5.28526	23.9621	9.82534e-07	4.90425e-05	down
CYTH2	-1.89821	4.42971	23.9534	9.86942e-07	4.90425e-05	down
ACOT9	-1.52622	3.91469	23.935	9.96428e-07	4.94246e-05	down
LOC101109446	-1.61427	5.11203	23.9219	1.00325e-06	4.96737e-05	down
LOC121816055	3.74972	2.42539	23.9157	1.00646e-06	4.97428e-05	up
NKTR	2.62216	3.13006	23.8869	1.02163e-06	5.04024e-05	up
RPS28	-2.35561	11.839	23.8816	1.02447e-06	5.04522e-05	down
PITPNA	-1.49451	4.62667	23.8053	1.0659e-06	5.23986e-05	down
HBB	-6.5372	5.40129	23.7621	1.09009e-06	5.34922e-05	down
ECHDC1	1.85412	4.68074	23.7501	1.09693e-06	5.36363e-05	up
TRAPPC6B	1.81806	3.93188	23.7532	1.09511e-06	5.36363e-05	up
RETREG2	-1.71998	5.43649	23.7452	1.09972e-06	5.36777e-05	down
GPIHBP1	-2.14502	4.69517	23.7111	1.11937e-06	5.45402e-05	down
DCTN1	-1.91162	6.18664	23.7071	1.1217e-06	5.45569e-05	down
CCPG1	2.04025	4.14327	23.6793	1.13802e-06	5.52534e-05	up
FKBP3	1.93272	6.88293	23.6719	1.14236e-06	5.52711e-05	up
MYDGF	-1.79192	4.88087	23.6719	1.1424e-06	5.52711e-05	down
THOC6	-2.25506	3.27464	23.6439	1.15913e-06	5.5982e-05	down
CHPT1	1.748	5.32968	23.6317	1.16651e-06	5.62397e-05	up
FABP5	-1.93415	8.61249	23.5754	1.20113e-06	5.78073e-05	down
LOC106991827	-1.77502	5.28882	23.5503	1.2169e-06	5.84643e-05	down
SLC1A5	-2.60178	4.00922	23.5296	1.2301e-06	5.89953e-05	down
ANGPTL2	-2.2251	5.05765	23.5234	1.23406e-06	5.90827e-05	down
CAPN6	-2.2651	4.55107	23.5177	1.23767e-06	5.91523e-05	down
EMD	-1.72203	5.84066	23.5128	1.24087e-06	5.92028e-05	down
CCT3	-1.4342	6.7546	23.4819	1.26095e-06	6.00567e-05	down
C1S	-1.99109	5.1447	23.4597	1.2756e-06	6.06493e-05	down
RHOQ	2.17704	5.47153	23.4533	1.27981e-06	6.07447e-05	up
CLPTM1	-1.80547	5.93313	23.4181	1.30344e-06	6.17597e-05	down
LOC101112291	3.81817	4.38168	23.4122	1.30747e-06	6.18407e-05	up
TUT4	2.34598	3.0579	23.409	1.30964e-06	6.18407e-05	up
FADS3	-2.13204	4.46191	23.3983	1.31694e-06	6.20787e-05	down
SQOR	-1.64425	3.91776	23.3621	1.34196e-06	6.30422e-05	down
IFI30	-2.58407	3.9743	23.3631	1.34129e-06	6.30422e-05	down
ELOVL1	-1.69029	3.92775	23.3581	1.34476e-06	6.30663e-05	down
SPRYD7	1.77163	3.56198	23.3382	1.35875e-06	6.35061e-05	up
NOL3	-1.52041	7.98369	23.3392	1.35807e-06	6.35061e-05	down
NAPA	-1.54293	6.61664	23.329	1.36522e-06	6.37004e-05	down
PEF1	-1.50923	4.74691	23.3218	1.37037e-06	6.38323e-05	down
ST3GAL6	1.80346	3.60872	23.3103	1.37862e-06	6.41083e-05	up
PCOLCE	-1.66178	6.48615	23.2549	1.41889e-06	6.57588e-05	down
PAFAH1B3	-1.84745	4.23326	23.2574	1.41706e-06	6.57588e-05	down
GHR	1.79952	5.39673	23.2482	1.42383e-06	6.58765e-05	up
LOC101122801	-1.64582	4.09011	23.2279	1.43896e-06	6.63535e-05	down
RRAS	-1.92276	7.58584	23.23	1.43735e-06	6.63535e-05	down
AVPR2	-1.92123	3.34563	23.2215	1.44373e-06	6.64623e-05	down
CNDP2	-2.24762	3.98391	23.1886	1.46867e-06	6.74973e-05	down
LOC101102683	-2.73117	11.6832	23.1835	1.47258e-06	6.75642e-05	down
JDP2	-2.07356	3.67467	23.1692	1.48355e-06	6.79547e-05	down
DPT	-2.88273	7.04448	23.1506	1.49799e-06	6.85021e-05	down
AP1B1	-1.37302	4.73368	23.1404	1.50592e-06	6.87506e-05	down
RAI14	2.67521	3.17044	23.1351	1.51009e-06	6.88266e-05	up
UBXN6	-1.77025	5.48663	23.0913	1.54492e-06	7.02976e-05	down
MCRIP1	-1.88279	4.20454	23.0535	1.57551e-06	7.15715e-05	down
CSDE1	1.86642	7.55338	23.0482	1.57993e-06	7.16539e-05	up
GABARAPL1	-2.045	4.81001	23.0421	1.58494e-06	7.1763e-05	down
RABAC1	-1.74106	9.03356	23.0346	1.59115e-06	7.19257e-05	down
OXR1	2.16654	3.43166	23.025	1.59905e-06	7.21642e-05	up
LOC101119130	-1.54731	3.9917	22.9999	1.62009e-06	7.29943e-05	down
BAG6	-1.68076	7.11704	22.9891	1.62919e-06	7.32844e-05	down
FOSL2	-2.62407	3.86621	22.9846	1.63303e-06	7.33371e-05	down
CLIP1	1.42651	4.41955	22.9747	1.64148e-06	7.35967e-05	up
LOC114109259	5.49549	2.28076	22.9618	1.65253e-06	7.38514e-05	up
SEC61B	-1.74579	6.29789	22.963	1.65151e-06	7.38514e-05	down
AP1M1	-1.54821	4.36357	22.9487	1.66381e-06	7.41148e-05	down
ERGIC3	-1.89192	5.87775	22.9505	1.66227e-06	7.41148e-05	down
FKBP8	-1.55634	7.5214	22.9204	1.6885e-06	7.50933e-05	down
ANGPTL4	-3.05819	3.62485	22.9006	1.70602e-06	7.57502e-05	down
EFEMP2	-1.81583	3.61549	22.8888	1.71649e-06	7.6092e-05	down
DBNL	-1.53501	4.49781	22.8699	1.73345e-06	7.67207e-05	down
CPEB3	2.3984	2.93047	22.8639	1.7389e-06	7.68381e-05	up
MIRLET7D	4.06966	3.1917	22.857	1.74511e-06	7.69889e-05	up
SNAI3	2.66386	3.40943	22.8383	1.76222e-06	7.74953e-05	up
PLD3	-2.5379	4.94971	22.8386	1.76188e-06	7.74953e-05	down
YAP1	1.72106	3.60842	22.803	1.79485e-06	7.84693e-05	up
ACTB	-1.52347	9.18732	22.802	1.79577e-06	7.84693e-05	down
PRAF2	-1.59304	3.59837	22.8077	1.7905e-06	7.84693e-05	down
EIF4A1	-2.33096	6.27444	22.8042	1.7937e-06	7.84693e-05	down
FBXO40	2.22257	4.30951	22.7684	1.82745e-06	7.9727e-05	up
LIN7B	-1.60582	4.39813	22.717	1.87698e-06	8.17587e-05	down
SRA1	-1.56734	5.05063	22.6825	1.91101e-06	8.30903e-05	down
EIF6	-1.82912	5.90651	22.6799	1.91359e-06	8.30903e-05	down
LOC121816515	2.88479	2.80566	22.6573	1.93621e-06	8.39239e-05	up
LGALS3	-2.37855	5.05785	22.6547	1.93889e-06	8.39239e-05	down
CLCC1	1.87335	3.48547	22.6504	1.94322e-06	8.39794e-05	up
RNF139	1.61645	3.94791	22.6166	1.97768e-06	8.53349e-05	up
NDFIP2	1.62094	3.76918	22.6122	1.98224e-06	8.53977e-05	up
MAP4K3	2.24855	3.23023	22.5489	2.04867e-06	8.81215e-05	up
PDE8A	1.59808	3.89739	22.5352	2.06329e-06	8.83362e-05	up
TAPBP	-1.54471	5.2432	22.5391	2.05908e-06	8.83362e-05	down
VIM	-1.82113	9.21342	22.5353	2.06315e-06	8.83362e-05	down
UBA3	1.59613	4.47706	22.5298	2.06911e-06	8.8448e-05	up
CD44	-1.67682	5.04691	22.5139	2.0863e-06	8.90448e-05	down
JAM3	-2.38015	4.99281	22.4934	2.10871e-06	8.98615e-05	down
BCAP31	-1.41467	6.92246	22.4768	2.127e-06	9.04448e-05	down
HSPA12B	-1.51132	4.6738	22.4741	2.12996e-06	9.04448e-05	down
ACTA2	-1.62826	6.83316	22.472	2.13225e-06	9.04448e-05	down
TSPAN14	-1.89267	4.46226	22.4575	2.14843e-06	9.09912e-05	down
NELFB	-1.38461	5.17542	22.4545	2.15178e-06	9.09928e-05	down
PUF60	-1.72186	6.23062	22.4359	2.17272e-06	9.17375e-05	down
KPNA1	1.36824	5.04119	22.4328	2.17627e-06	9.17466e-05	up
MRS2	1.72698	3.83153	22.4281	2.18156e-06	9.18289e-05	up
PRPF19	-1.39859	5.02887	22.3986	2.21534e-06	9.31084e-05	down
ZIC1	-5.00258	1.89898	22.393	2.22186e-06	9.32403e-05	down
LOC101102809	-1.58465	5.63856	22.3754	2.24229e-06	9.39542e-05	down
FEZ2	1.52979	4.12555	22.3649	2.25462e-06	9.43273e-05	up
RNF40	-1.75082	3.74269	22.3539	2.26756e-06	9.47249e-05	down
ATF1	1.71451	3.52353	22.3116	2.31799e-06	9.66846e-05	up
PTGES	-2.11624	2.97507	22.3008	2.33104e-06	9.7082e-05	down
EXOSC7	-1.39027	4.71386	22.2962	2.33666e-06	9.71692e-05	down
FSTL3	-2.32041	3.3431	22.2843	2.35119e-06	9.76259e-05	down
RNASET2	-1.44859	4.03609	22.2756	2.36188e-06	9.7922e-05	down
GET3	-1.69605	6.88727	22.2668	2.3727e-06	9.82228e-05	down
TMEM233	1.51531	4.96553	22.2548	2.38756e-06	9.86896e-05	up
OPTN	1.5702	5.82993	22.2327	2.41527e-06	9.95358e-05	up
SF3B2	-1.41084	5.35249	22.2328	2.4151e-06	9.95358e-05	down
FUS	-1.74387	7.0563	22.2169	2.43524e-06	0.000100209	down
YIF1B	-1.49621	5.51509	22.2034	2.45235e-06	0.000100762	down
CST3	-1.97258	10.1678	22.1999	2.4569e-06	0.000100799	down
AGL	3.01237	5.98551	22.1881	2.47196e-06	0.000101266	up
GSDMD	-2.18798	3.06824	22.1156	2.56715e-06	0.000105009	down
SAV1	1.70047	3.51637	22.101	2.58673e-06	0.000105496	up
TMEM214	-1.59637	4.37359	22.1015	2.5861e-06	0.000105496	down
CDC37L1	2.02653	3.43222	22.0847	2.60879e-06	0.000106239	up
SLC25A5	-1.65945	3.70858	22.0465	2.66127e-06	0.000108216	down
BOLA2B	-1.69724	7.89742	22.0303	2.6838e-06	0.00010881	down
LYPLA2	-1.83074	4.56535	22.0319	2.68159e-06	0.00010881	down
ABCC9	1.7425	3.66963	22.0216	2.69603e-06	0.000109146	up
SH3KBP1	2.10272	4.81322	22.0144	2.70619e-06	0.000109396	up
TBCB	-1.29884	5.70244	22.0081	2.71498e-06	0.00010959	down
CDNF	1.77421	3.91567	21.9933	2.73602e-06	0.000110278	up
CDK4	-1.5346	4.80528	21.9803	2.75463e-06	0.000110866	down
TMEM147	-1.4784	8.17981	21.9558	2.78996e-06	0.000112124	down
ISLR	-1.94194	4.42873	21.9481	2.80124e-06	0.000112413	down
EZR	-1.51004	4.51737	21.9294	2.82861e-06	0.000113346	down
TSPAN11	-2.62317	2.68168	21.9214	2.84051e-06	0.000113658	down
G3BP2	1.5654	4.67293	21.9109	2.85607e-06	0.000114114	up
STRIT1	2.08125	9.50608	21.9022	2.86899e-06	0.000114464	up
LOC101105188	-1.5534	4.01284	21.8906	2.88648e-06	0.000114829	down
ASMTL	-1.73807	5.40837	21.8929	2.88304e-06	0.000114829	down
BCAP29	1.68993	3.78721	21.8706	2.91667e-06	0.000115863	up
CLK1	2.92167	6.15727	21.8676	2.9213e-06	0.00011588	up
ENG	-1.39949	5.88158	21.8571	2.93733e-06	0.000116348	down
PHB2	-1.73676	7.57081	21.8439	2.95757e-06	0.000116813	down
ADIPOR2	-2.384	6.19773	21.8439	2.95753e-06	0.000116813	down
LOC101116381	2.49504	2.81615	21.808	3.0134e-06	0.000118339	up
TSPAN4	-1.51847	5.23288	21.8084	3.01286e-06	0.000118339	down
FAM110D	-1.85311	3.58843	21.8108	3.00895e-06	0.000118339	down
YRDC	-1.8793	3.77956	21.8157	3.00126e-06	0.000118339	down
GPBP1	1.54248	3.85492	21.804	3.01971e-06	0.000118418	up
PPP5C	-1.38136	5.19861	21.7984	3.02854e-06	0.000118521	down
ATP6V0D1	-1.62046	5.68969	21.7941	3.03526e-06	0.000118521	down
CDC42EP5	-2.24329	3.56418	21.7949	3.03403e-06	0.000118521	down
LOC101117005	2.39164	7.12397	21.784	3.0514e-06	0.000118983	up
LOC101118285	-1.58879	8.96165	21.7399	3.12235e-06	0.000121577	down
MSTN	3.56749	2.88766	21.737	3.12695e-06	0.000121584	up
DUSP19	3.19119	3.06292	21.7149	3.1632e-06	0.00012282	up
LOC101115083	-1.31595	4.16277	21.7021	3.18441e-06	0.00012347	down
CD82	-1.77371	6.79003	21.6835	3.21547e-06	0.000124499	down
CASTOR1	-1.65161	3.80952	21.6711	3.23635e-06	0.000125131	down
LOC105615677	1.87574	3.52759	21.6583	3.25799e-06	0.000125791	up
TGM2	-1.78036	5.21837	21.6494	3.27314e-06	0.000126199	down
MRPL54	-1.69086	6.79657	21.6401	3.28903e-06	0.000126635	down
CDC42EP1	-1.57665	5.00058	21.6153	3.3318e-06	0.000128102	down
SLC6A1	2.99506	2.57206	21.5881	3.37938e-06	0.000128767	up
ETAA1	2.72088	3.16924	21.5857	3.38368e-06	0.000128767	up
PPM1A	1.42899	5.07314	21.5989	3.36051e-06	0.000128767	up
LOC114116823	-1.60761	4.48317	21.59	3.37599e-06	0.000128767	down
TBC1D10A	-1.92457	3.75279	21.5974	3.36305e-06	0.000128767	down
SOCS1	-2.17945	2.99717	21.5916	3.37319e-06	0.000128767	down
LOC101123244	-2.30897	2.77917	21.5923	3.37204e-06	0.000128767	down
LOC101121216	-3.87056	3.07175	21.5841	3.38651e-06	0.000128767	down
ADIRF	-2.04767	7.22985	21.5555	3.43743e-06	0.000130523	down
CEP120	1.88111	3.29736	21.5521	3.44338e-06	0.000130569	up
AVPI1	-1.94969	5.74577	21.5448	3.45662e-06	0.00013089	down
SEC14L1	-1.506	4.13743	21.5255	3.49162e-06	0.000132034	down
SNAP23	1.89144	4.53375	21.5066	3.52614e-06	0.000133157	up
PFKL	-1.67593	4.14248	21.4966	3.54461e-06	0.000133671	down
LMO7	1.78075	3.62024	21.4912	3.55449e-06	0.00013386	up
LOC101111528	-1.74579	3.73345	21.4633	3.60665e-06	0.000135454	down
SLC15A3	-2.57078	2.88299	21.4639	3.60555e-06	0.000135454	down
OGFR	-1.64022	3.44554	21.4446	3.64192e-06	0.000136592	down
DLGAP4	-1.87613	4.42373	21.4377	3.65512e-06	0.000136901	down
ATP2C1	1.56915	3.77133	21.4197	3.68963e-06	0.000138005	up
ESS2	-2.25406	4.15755	21.4068	3.71461e-06	0.000138751	down
STMP1	1.36688	4.75897	21.4033	3.72136e-06	0.000138783	up
CRYL1	-2.39518	4.00172	21.4011	3.72555e-06	0.000138783	down
ECE1	-1.86188	5.40821	21.3839	3.7591e-06	0.000139844	down
TRIM2	2.26209	2.9545	21.3783	3.77018e-06	0.000140067	up
FNBP4	2.04227	4.20027	21.3696	3.78734e-06	0.000140376	up
VLDLR	1.95534	4.1889	21.3689	3.7887e-06	0.000140376	up
SMIM30	1.67033	4.62593	21.3542	3.81774e-06	0.000140695	up
ATG12	1.60255	3.6788	21.3562	3.81394e-06	0.000140695	up
FAU	-1.74318	11.1469	21.3542	3.81776e-06	0.000140695	down
NIBAN2	-1.79791	4.39026	21.358	3.81027e-06	0.000140695	down
LOC121816421	6.68146	3.13347	21.3455	3.83511e-06	0.000140957	up
SHARPIN	-1.47895	5.60372	21.3456	3.83496e-06	0.000140957	down
CARS2	-1.39333	5.23016	21.3411	3.84408e-06	0.000141098	down
MPP1	-1.54431	5.42389	21.3234	3.87962e-06	0.000142213	down
ITM2C	-1.99999	5.90346	21.3199	3.88671e-06	0.000142284	down
KIF5B	1.72102	3.90325	21.3056	3.91585e-06	0.00014316	up
STRADB	1.88002	5.64791	21.289	3.94997e-06	0.000144216	up
PRELID3B	1.689	3.77595	21.2859	3.95628e-06	0.000144255	up
ZFPL1	-1.39152	4.2505	21.2798	3.96902e-06	0.000144528	down
TPRG1L	-1.56781	7.88398	21.2764	3.97604e-06	0.000144592	down
F2RL2	-2.7858	2.55824	21.27	3.98916e-06	0.000144878	down
LOC121818462	1.7483	4.89589	21.2643	4.00104e-06	0.000145078	up
IRF1	-1.56656	4.61596	21.2624	4.0052e-06	0.000145078	down
BIRC2	2.17734	3.0006	21.234	4.06497e-06	0.000147049	up
DNM1L	2.05642	3.20375	21.208	4.12036e-06	0.000148858	up
RPL15	-1.80282	10.7791	21.1965	4.14525e-06	0.00014956	down
LST1	-3.149	2.56546	21.1923	4.15429e-06	0.00014969	down
LOC121816987	2.66009	10.437	21.1829	4.17481e-06	0.000150233	up
AMDHD2	-2.09905	4.2736	21.1537	4.2388e-06	0.000152337	down
CEBPB	-2.00027	7.35447	21.1349	4.28054e-06	0.000153636	down
RASGEF1B	-2.62851	2.53541	21.1225	4.30842e-06	0.000154436	down
NDUFAF2	2.04756	4.97991	21.1117	4.33284e-06	0.000155109	up
RNFT1	2.00998	5.5922	21.0901	4.38197e-06	0.000156664	up
NPDC1	-1.94912	5.97266	21.0848	4.39404e-06	0.000156892	down
B3GALNT1	1.66368	4.13055	21.0817	4.40114e-06	0.000156942	up
LOC121819577	4.39765	2.6592	21.0576	4.45685e-06	0.000158723	up
PRPF39	2.51913	3.35602	21.046	4.48396e-06	0.000159482	up
RAC2	-1.67843	3.41691	21.0419	4.49348e-06	0.000159614	down
INO80B	-1.75197	4.83729	21.029	4.52389e-06	0.000160487	down
MRPS2	-1.89674	6.51192	21.0055	4.57961e-06	0.000162255	down
FKBP1A	-1.41826	6.75493	20.9944	4.60637e-06	0.000162993	down
LOC114109488	-2.86585	4.00254	20.9797	4.64183e-06	0.000164037	down
RPS16	-1.74866	10.9996	20.9664	4.6741e-06	0.000164966	down
PRMT1	-1.67887	7.28519	20.9585	4.69345e-06	0.000165159	down
UBTD1	-1.83367	4.23222	20.961	4.68728e-06	0.000165159	down
PLBD2	-2.40979	4.64765	20.9568	4.69757e-06	0.000165159	down
GUK1	-1.44039	6.02201	20.9516	4.71032e-06	0.000165396	down
HECTD1	1.55954	4.38824	20.9489	4.71694e-06	0.000165407	up
RNF11	1.41207	4.85337	20.9466	4.72266e-06	0.000165407	up
LOC101114285	-2.91097	2.38221	20.9418	4.73459e-06	0.000165615	down
THAP12	1.84446	3.77435	20.9363	4.74799e-06	0.000165872	up
EYA1	3.79237	2.27198	20.901	4.83647e-06	0.000168749	up
LYPLA1	1.66033	4.1103	20.8979	4.84427e-06	0.000168808	up
VTA1	1.4616	4.07286	20.8889	4.86711e-06	0.000169389	up
TMPO	1.6981	3.66503	20.8702	4.91472e-06	0.00017083	up
CHMP2A	-1.54586	6.66819	20.8673	4.92234e-06	0.000170879	down
CHMP1A	-1.59128	5.40767	20.8567	4.94954e-06	0.000171391	down
LOC114109518	-6.02505	5.23864	20.859	4.94355e-06	0.000171391	down
LOC121819077	2.82499	3.55105	20.8421	4.98742e-06	0.000172269	up
CARHSP1	-1.52605	3.83901	20.8427	4.98586e-06	0.000172269	down
SLC7A4	2.57362	3.69922	20.8174	5.05213e-06	0.000174286	up
CHUK	1.93527	3.22791	20.7996	5.09936e-06	0.000175362	up
CLEC14A	-1.76168	5.05786	20.7984	5.10245e-06	0.000175362	down
LOC106990101	-1.89578	7.57828	20.8029	5.09058e-06	0.000175362	down
GCNA	4.27868	2.69993	20.7829	5.14401e-06	0.000176368	up
PTP4A2	1.29862	6.37304	20.7827	5.14451e-06	0.000176368	up
PAF1	-1.50805	4.98643	20.7696	5.17983e-06	0.000177137	down
RFX1	-2.15678	2.93538	20.7704	5.17761e-06	0.000177137	down
TMEM201	-2.26452	3.63716	20.7392	5.26262e-06	0.000179745	down
GFUS	-2.05397	4.70413	20.7307	5.28614e-06	0.000180325	down
LOC101103174	-1.5013	4.16877	20.7279	5.29382e-06	0.000180363	down
MYH14	-1.96222	5.15169	20.7214	5.31184e-06	0.000180753	down
RPRM	-2.29552	2.94259	20.6848	5.41441e-06	0.000184016	down
GDAP1	2.39288	2.83699	20.6658	5.46839e-06	0.000185622	up
LIN7C	1.84498	3.28592	20.6469	5.52258e-06	0.000187	up
DDX41	-1.55092	4.55334	20.6484	5.51819e-06	0.000187	down
TALDO1	-1.57541	6.59527	20.6435	5.53243e-06	0.000187104	down
CCL21	-2.59931	5.09092	20.6126	5.62254e-06	0.000189918	down
MVB12A	-1.39991	5.24457	20.5986	5.66377e-06	0.000191076	down
FYTTD1	1.79233	5.0759	20.5795	5.72043e-06	0.000192751	up
EIF3D	-1.98673	6.51475	20.5736	5.73831e-06	0.000193117	down
GSTA1-1	1.83084	6.44677	20.5707	5.74676e-06	0.000193165	up
IFI35	-1.37686	4.03508	20.5354	5.85386e-06	0.000196047	down
SNRPB	-1.60658	6.88814	20.5366	5.85016e-06	0.000196047	down
C1QTNF5	-2.24652	3.1464	20.5368	5.84959e-06	0.000196047	down
SLC25A36	2.18897	3.56201	20.5099	5.93233e-06	0.000198434	up
ANK2	1.96661	3.34958	20.485	6.01019e-06	0.000200794	up
EFHD2	-2.10924	4.56032	20.4723	6.05015e-06	0.000201884	down
MFNG	-1.67705	4.42308	20.4619	6.08308e-06	0.000202737	down
RGS5	1.89877	4.99452	20.4375	6.16103e-06	0.000205087	up
DNLZ	-1.55007	6.3076	20.4311	6.18171e-06	0.000205527	down
ADRM1	-1.99171	6.93469	20.428	6.19162e-06	0.000205608	down
COPG1	-1.36837	5.97709	20.4253	6.20049e-06	0.000205654	down
TGFBI	-1.61306	4.05505	20.415	6.234e-06	0.000206517	down
TREX1	-1.89434	3.16493	20.3806	6.34686e-06	0.000210003	down
UBE2Q2	1.84566	3.466	20.3744	6.36745e-06	0.000210432	up
PRKAA1	1.82234	3.29626	20.3624	6.40754e-06	0.000211259	up
LOC101109820	-1.45547	7.19887	20.3623	6.40784e-06	0.000211259	down
HRAS	-1.78279	4.75213	20.3369	6.49352e-06	0.000213653	down
BCL6B	-1.99164	3.79208	20.3362	6.49598e-06	0.000213653	down
TMBIM1	-1.82126	6.34743	20.3196	6.55244e-06	0.000215253	down
RAB34	-1.74606	3.4473	20.3075	6.59403e-06	0.000216361	down
TMUB1	-1.75973	4.52143	20.2956	6.63546e-06	0.000217461	down
RBPMS	-1.38982	4.36719	20.2796	6.69096e-06	0.00021902	down
CIART	-1.94005	3.39117	20.2653	6.74106e-06	0.000220397	down
ARL11	2.02072	3.12178	20.2591	6.76318e-06	0.000220858	up
NUPR1	-2.15518	6.11054	20.1933	6.99967e-06	0.00022831	down
CENPB	-1.94341	4.96719	20.1853	7.02918e-06	0.000229002	down
DOK2	-2.4597	2.77256	20.1631	7.1113e-06	0.000231403	down
TMEM245	1.95608	3.13034	20.1606	7.12043e-06	0.000231426	up
TSNAX	1.8144	3.56619	20.145	7.17878e-06	0.000232499	up
ALDH9A1	-1.25907	4.97864	20.1463	7.17389e-06	0.000232499	down
RPSA	-1.35798	10.6778	20.149	7.16382e-06	0.000232499	down
EPHX1	-1.41976	5.21366	20.1384	7.20344e-06	0.000233024	down
EIF2A	1.91172	4.65937	20.1358	7.21344e-06	0.000233074	up
LOC105608561	-2.07994	3.0778	20.1234	7.26014e-06	0.000234307	down
SUPT6H	-1.77596	4.26045	20.1158	7.28923e-06	0.000234971	down
EIF5	1.35782	5.60701	20.0828	7.41625e-06	0.000238786	up
TP53I13	-1.73556	3.61432	20.079	7.43084e-06	0.000238976	down
UNC45B	-1.13283	7.51962	20.0689	7.47016e-06	0.00023996	down
DTYMK	-1.45925	4.61863	20.0586	7.5104e-06	0.000240972	down
GGA1	-1.5328	5.30211	20.056	7.52083e-06	0.000241026	down
GADD45B	-1.9959	4.20558	20.0405	7.58183e-06	0.000242698	down
BPGM	1.77662	4.96574	20.0347	7.60482e-06	0.000243151	up
PPP2R5A	1.57797	4.42525	20.0298	7.62456e-06	0.000243217	up
UBE2G2	-1.16303	5.65232	20.0302	7.62295e-06	0.000243217	down
LOC101113195	1.49438	5.85746	20.0241	7.64705e-06	0.000243652	up
TRMT2A	-1.4026	4.87219	20.0198	7.66435e-06	0.000243921	down
MTDH	1.864	4.26718	20.0103	7.70279e-06	0.000244297	up
SHC1	-1.37881	4.83779	20.0107	7.7009e-06	0.000244297	down
TTLL12	-1.44486	4.74016	20.0132	7.69081e-06	0.000244297	down
APOOL	2.15296	3.67343	20.0004	7.74258e-06	0.000245277	up
NDUFAF3	-1.49085	7.08994	19.9627	7.89697e-06	0.00024988	down
SGTA	-1.38977	6.03188	19.9353	8.01079e-06	0.000253191	down
CLASP2	1.64931	3.48857	19.926	8.04998e-06	0.000254138	up
OPA1	1.96202	3.16044	19.9217	8.06794e-06	0.000254219	up
TYROBP	-3.42124	6.40122	19.921	8.07102e-06	0.000254219	down
SLC2A12	2.55842	2.68912	19.909	8.1216e-06	0.000255519	up
LOC114111291	4.00497	2.29279	19.8951	8.18083e-06	0.000257089	up
RDX	1.74115	4.75798	19.8856	8.22154e-06	0.000257487	up
MNAT1	1.48458	4.24045	19.8872	8.2149e-06	0.000257487	up
LOC114109006	-4.97654	1.87864	19.8887	8.20849e-06	0.000257487	down
NEDD4	2.369	3.07064	19.8731	8.27575e-06	0.000258596	up
GSK3A	-1.66562	5.59405	19.8741	8.27123e-06	0.000258596	down
SRSF11	1.61294	3.96471	19.8676	8.29959e-06	0.000259047	up
UNC93B1	-1.79321	3.88581	19.8429	8.40729e-06	0.000262111	down
MRPL17	-1.3906	5.8439	19.825	8.48665e-06	0.000264245	down
CCDC85B	-1.86742	5.30176	19.8231	8.49492e-06	0.000264245	down
DHX29	1.91221	3.15433	19.8164	8.52494e-06	0.000264581	up
ISG15	-2.1742	2.79888	19.8184	8.51598e-06	0.000264581	down
CAP2	1.61495	6.09943	19.8117	8.54562e-06	0.000264664	up
PPP1R15A	-1.77486	6.83621	19.8115	8.54684e-06	0.000264664	down
EMILIN2	-2.87495	3.88323	19.8084	8.56079e-06	0.000264798	down
HCFC1R1	-1.74172	7.51826	19.7998	8.59906e-06	0.000265398	down
PTAFR	-3.14765	2.36485	19.7997	8.59949e-06	0.000265398	down
RAB4B	-1.61271	4.29743	19.7797	8.69012e-06	0.000267895	down
NFKB2	-1.65405	4.80336	19.7611	8.77508e-06	0.000270212	down
POLR2G	-1.69417	5.8695	19.7476	8.83722e-06	0.000271518	down
KLF16	-1.91372	3.02818	19.7493	8.8295e-06	0.000271518	down
CTSB	-1.97021	7.52315	19.7453	8.84779e-06	0.000271539	down
XK	2.0661	3.25337	19.7322	8.90876e-06	0.000273106	up
CDKN1C	-1.84462	6.42574	19.7252	8.94163e-06	0.000273809	down
LAMTOR1	-1.26631	6.48323	19.7019	9.05118e-06	0.000276855	down
ARHGAP21	1.68728	3.39914	19.6987	9.06636e-06	0.000277012	up
VAMP2	-1.23568	5.3825	19.6933	9.09217e-06	0.000277493	down
TYW3	2.06885	3.1235	19.6734	9.1873e-06	0.000280085	up
SPI1	-2.21452	3.40394	19.6638	9.23341e-06	0.00028118	down
DYNLRB1	-1.20221	6.98949	19.6534	9.28395e-06	0.000282406	down
SNX17	-1.36405	5.26246	19.6374	9.36202e-06	0.000284467	down
DYNC1H1	-1.49226	5.08995	19.6292	9.40227e-06	0.000285375	down
LOC101115420	-2.23556	3.49886	19.6249	9.42352e-06	0.000285705	down
LOC114114099	-2.5715	2.51316	19.6125	9.48486e-06	0.000287248	down
NR3C1	1.67818	3.81937	19.602	9.53702e-06	0.000288194	up
MBNL2	1.6374	3.85626	19.6033	9.53038e-06	0.000288194	up
MAP2K3	-1.30646	5.93326	19.5995	9.54927e-06	0.000288248	down
RPL32	-1.65498	11.2397	19.5625	9.73632e-06	0.000293572	down
EIF3B	-1.71708	5.92904	19.5591	9.75374e-06	0.000293775	down
CTSA	-1.32788	5.72632	19.5538	9.7805e-06	0.00029426	down
LOC100192427	-2.74065	2.44155	19.5444	9.82867e-06	0.000295386	down
OTUD4	1.74262	3.31714	19.5354	9.87531e-06	0.000296464	up
CNPY3	-2.03832	3.01936	19.5333	9.88631e-06	0.000296471	down
RAB35	-1.71564	4.05178	19.5304	9.90107e-06	0.00029659	down
LOC105602254	4.37718	2.80301	19.523	9.93956e-06	0.000297097	up
SUCLA2	2.14376	6.52714	19.5239	9.93513e-06	0.000297097	up
SELENON	-1.41238	3.90951	19.5207	9.95173e-06	0.000297138	down
LOC101116099	-1.64823	3.81829	19.4941	1.00909e-05	0.000300967	down
SMPX	1.56586	9.00139	19.4804	1.01638e-05	0.000302813	up
ATP6V0C	-1.47992	9.23905	19.4696	1.02214e-05	0.000304199	down
CRLS1	1.51888	4.24737	19.4632	1.02556e-05	0.000304889	up
CNST	2.4706	2.71345	19.4508	1.03222e-05	0.000306538	up
C1QTNF9	-2.10587	4.71331	19.4481	1.0337e-05	0.000306646	down
DTWD1	2.46187	2.72368	19.4358	1.04038e-05	0.000306974	up
ADK	1.64167	3.48674	19.4389	1.03867e-05	0.000306974	up
LOC101109746	-1.5257	4.43412	19.4403	1.03791e-05	0.000306974	down
MLST8	-1.72936	4.91554	19.4359	1.04035e-05	0.000306974	down
GLIPR2	-1.91094	5.16223	19.4373	1.03955e-05	0.000306974	down
LRRFIP1	1.3501	5.53824	19.4219	1.04799e-05	0.000308873	up
LAPTM5	-1.91222	5.80649	19.4199	1.04906e-05	0.000308873	down
UBL3	1.56403	3.85469	19.4148	1.05187e-05	0.000309369	up
CAMK2D	1.63192	5.43965	19.3677	1.07813e-05	0.000316416	up
VPS25	-1.18116	5.36577	19.3684	1.07773e-05	0.000316416	down
ACOT8	-1.76889	3.84994	19.3349	1.09681e-05	0.000321554	down
LRP1	-1.5429	4.08932	19.3221	1.10423e-05	0.000323386	down
CD74	-1.82032	8.87523	19.2842	1.12635e-05	0.000329515	down
PDHX	1.29408	5.56084	19.2819	1.12769e-05	0.000329556	up
SEC61A1	-1.53607	4.56792	19.2702	1.13465e-05	0.000331238	down
SDF4	-1.42946	5.68799	19.2678	1.13608e-05	0.000331305	down
TRAP1	-1.64759	5.00514	19.2643	1.13817e-05	0.000331369	down
SNX21	-1.95292	5.29658	19.2634	1.13871e-05	0.000331369	down
AP1S1	-1.74833	3.53723	19.261	1.14012e-05	0.00033143	down
CDKAL1	2.32635	3.3171	19.2314	1.15795e-05	0.000336258	up
AP2A2	-1.29392	5.30429	19.2037	1.17486e-05	0.000340808	down
TSPO	-2.22559	5.8574	19.2003	1.17696e-05	0.000341058	down
ZGPAT	-1.6327	4.8519	19.1794	1.18989e-05	0.000344441	down
LOC101117965	-1.88235	7.05788	19.1747	1.19281e-05	0.000344926	down
CHURC1	1.97324	5.45877	19.1611	1.2014e-05	0.00034668	up
DPM3	-2.178	7.52798	19.1621	1.20073e-05	0.00034668	down
LOC101122372	1.43623	3.71799	19.1545	1.20553e-05	0.000347509	up
ARHGAP1	-1.49175	3.56657	19.1322	1.21971e-05	0.000351227	down
VEZF1	1.48103	3.74463	19.1216	1.22652e-05	0.000352451	up
SH3GL1	-1.68152	4.17455	19.1233	1.22537e-05	0.000352451	down
COPS4	1.47206	6.34244	19.1101	1.23391e-05	0.000354204	up
MXRA8	-1.93573	4.78687	19.1062	1.2364e-05	0.00035455	down
WDR5	-1.45908	4.73304	19.0868	1.24907e-05	0.000357812	down
DCPS	-1.46501	3.67489	19.0712	1.25932e-05	0.000360372	down
MGAT1	-1.72275	4.73562	19.0459	1.27611e-05	0.000364798	down
FKBPL	-2.56533	2.50015	19.0357	1.28296e-05	0.000366376	down
LTBP3	-1.48218	3.81021	19.0271	1.28878e-05	0.000367656	down
GPATCH8	2.33274	3.65079	19.0232	1.2914e-05	0.000368021	up
DMD	1.42136	3.92647	18.9985	1.3082e-05	0.000372426	up
RHOB	-1.44393	6.22419	18.9901	1.31396e-05	0.000373676	down
PTPN4	2.56127	2.6325	18.9761	1.32363e-05	0.000376038	up
COMT	-1.42818	5.14458	18.9686	1.32891e-05	0.000377149	down
PRNP	1.5532	3.56473	18.9623	1.3333e-05	0.000378006	up
UNC119	-1.74474	3.15085	18.9469	1.34409e-05	0.000380674	down
PMP22	-2.38025	6.66837	18.9435	1.34649e-05	0.00038096	down
RPAP3	2.15687	3.08828	18.936	1.35179e-05	0.000381823	up
CTDSP1	-1.70382	5.46983	18.9352	1.35231e-05	0.000381823	down
TMEM223	-1.61237	6.29907	18.9155	1.36637e-05	0.000385398	down
MED9	-2.16394	4.88877	18.8972	1.37952e-05	0.000388709	down
EBAG9	1.75708	3.66341	18.8938	1.38204e-05	0.000389019	up
CAB39	1.52491	4.83649	18.8911	1.38397e-05	0.000389167	up
SMIM13	1.89634	3.11047	18.8844	1.38885e-05	0.000389705	up
PCIF1	-1.4179	4.71812	18.8826	1.39013e-05	0.000389705	down
COL4A2	-1.84752	5.62854	18.8862	1.38753e-05	0.000389705	down
SOLD1	-2.45403	3.09845	18.8743	1.39619e-05	0.000390652	down
LOC101108797	-5.55411	5.87991	18.8741	1.39635e-05	0.000390652	down
LOC114114234	3.81689	2.16162	18.866	1.40233e-05	0.000391927	up
LOC101117691	-2.94791	4.39361	18.8596	1.40702e-05	0.000392839	down
ASB15	2.1188	3.92653	18.8568	1.4091e-05	0.000393022	up
RPS6KA3	1.56372	4.11958	18.8499	1.41419e-05	0.000394039	up
EPS15	1.44987	3.80063	18.8324	1.42726e-05	0.000397077	up
MAGED2	-1.25567	4.42024	18.8314	1.42797e-05	0.000397077	down
PGAM1	-2.31821	6.09175	18.8247	1.43296e-05	0.000398062	down
NCAPH2	-1.38775	4.56328	18.8186	1.43755e-05	0.000398934	down
UBR2	1.49982	3.77544	18.8	1.45168e-05	0.00040245	up
APBB1	-1.4362	4.56693	18.7977	1.45342e-05	0.000402528	down
TTC14	2.87193	2.94931	18.7891	1.46002e-05	0.000403948	up
MATR3	1.46487	5.21753	18.7813	1.466e-05	0.000404789	up
RPL7A	-1.85726	10.3251	18.7824	1.46517e-05	0.000404789	down
PRKG1	2.30622	2.96311	18.7666	1.4773e-05	0.000406897	up
CRIP2	-1.45764	7.32437	18.7656	1.47807e-05	0.000406897	down
LOC114110633	-2.38832	4.11427	18.7658	1.47797e-05	0.000406897	down
TUBGCP2	-1.31055	5.67133	18.7631	1.47999e-05	0.00040702	down
LOC101119947	-1.39169	5.89633	18.7545	1.48671e-05	0.000408459	down
GALK2	2.0398	3.61272	18.7242	1.5105e-05	0.000414581	up
FKBP5	-3.08817	4.68119	18.7186	1.515e-05	0.000415402	down
LOC105602816	2.30086	3.09849	18.7136	1.51898e-05	0.000415406	up
SRP9	1.42076	4.31074	18.7166	1.51655e-05	0.000415406	up
GAS6	-1.73406	5.85663	18.7129	1.51954e-05	0.000415406	down
NSMCE1	-1.31984	5.90501	18.701	1.52904e-05	0.000417589	down
DLK1	-2.44352	5.56347	18.6934	1.53513e-05	0.000418838	down
MRPS35	1.60092	3.73129	18.6907	1.53734e-05	0.000419025	up
RHOA	-1.27117	7.10769	18.6874	1.53994e-05	0.000419318	down
BORCS8	-1.20447	5.05612	18.6821	1.54429e-05	0.000419411	down
SEPTIN9	-1.51678	4.81752	18.6814	1.54485e-05	0.000419411	down
CCDC9	-1.99884	4.46486	18.6824	1.54403e-05	0.000419411	down
B3GAT3	-1.5913	4.33908	18.6704	1.55375e-05	0.000421411	down
ZNRD2	-1.47763	6.26189	18.6507	1.56992e-05	0.000424958	down
RPL38	-1.63517	10.6775	18.6523	1.56856e-05	0.000424958	down
PRKCZ	-1.25641	4.27909	18.6416	1.57745e-05	0.000426577	down
SOX18	-1.92266	3.92371	18.6229	1.593e-05	0.000430208	down
PLOD3	-1.92823	3.63321	18.6216	1.594e-05	0.000430208	down
MAD2L2	-1.73442	3.42005	18.6176	1.59738e-05	0.000430698	down
ZNF24	1.7013	3.3057	18.6149	1.59967e-05	0.000430894	up
PSTPIP1	-2.33574	4.00295	18.6002	1.61205e-05	0.000433804	down
NAPEPLD	3.59625	3.02562	18.5831	1.62659e-05	0.000437288	up
MOB3A	-1.62446	3.27934	18.5654	1.64173e-05	0.000440764	down
LOC101109907	-2.01304	3.33352	18.5643	1.64272e-05	0.000440764	down
IARS2	1.38367	4.57339	18.5469	1.65771e-05	0.00044392	up
PEA15	-1.53366	5.89021	18.5472	1.65752e-05	0.00044392	down
TBC1D17	-2.14007	5.42922	18.542	1.66199e-05	0.000444635	down
BCAM	-1.59472	6.67794	18.5377	1.66581e-05	0.000445139	down
ADAM15	-1.64383	4.67992	18.5362	1.66711e-05	0.000445139	down
VKORC1	-1.31484	5.05904	18.5006	1.69849e-05	0.000453078	down
LOC101111001	7.31215	6.60156	18.4949	1.70355e-05	0.00045399	up
ETHE1	-1.28831	5.35201	18.485	1.71245e-05	0.00045592	down
LOC105604171	-4.47052	3.20699	18.4826	1.71458e-05	0.000456045	down
TMEM126B	1.58205	3.74737	18.4776	1.71916e-05	0.000456823	up
LAMP1	-1.47235	7.68493	18.467	1.72868e-05	0.000458908	down
ORMDL2	-1.43695	3.86952	18.4608	1.73431e-05	0.000459961	down
SNRPA	-1.33715	4.35713	18.4588	1.73613e-05	0.00046	down
IMPDH2	-1.09839	6.11916	18.4437	1.74995e-05	0.000463214	down
KXD1	-1.21489	5.16581	18.4303	1.7623e-05	0.000466035	down
PFKFB2	2.57508	2.87888	18.4179	1.77386e-05	0.000468194	up
TATDN1	1.99862	3.57617	18.4187	1.77308e-05	0.000468194	up
LOC101104449	2.24098	3.36211	18.4138	1.77764e-05	0.000468741	up
LOC114110907	4.86904	1.93391	18.4119	1.77945e-05	0.000468769	up
PPP3CC	1.36584	4.7354	18.3947	1.79554e-05	0.000472557	up
ZFYVE21	-1.28171	4.92668	18.391	1.79903e-05	0.000472571	down
UBL4A	-1.47465	7.59506	18.3925	1.79764e-05	0.000472571	down
POPDC3	1.55168	5.04623	18.3778	1.81161e-05	0.000475422	up
CMC4	1.64678	4.47269	18.3536	1.83473e-05	0.00048103	up
DDX6	1.28412	4.49371	18.3484	1.83976e-05	0.00048189	up
ARL2	-1.35477	7.06776	18.3458	1.84222e-05	0.000482076	down
ARHGEF6	1.48459	3.68415	18.3334	1.85428e-05	0.000484773	up
COMMD8	1.99058	3.02541	18.3223	1.86511e-05	0.000487141	up
FOLR2	-2.94055	4.0248	18.3153	1.87202e-05	0.000488483	down
USP34	1.88827	3.08077	18.3087	1.87843e-05	0.00048969	up
ATAD1	1.42803	4.44361	18.2964	1.89068e-05	0.000492157	up
PHF1	-1.31395	4.98922	18.2956	1.89147e-05	0.000492157	down
AKAP6	1.91934	3.04987	18.2825	1.90445e-05	0.000495068	up
ESCO1	2.57613	2.7134	18.2739	1.91311e-05	0.000496849	up
UGP2	1.6537	6.88894	18.2692	1.91786e-05	0.000497613	up
CSK	-1.37933	4.00166	18.2653	1.92176e-05	0.000498157	down
YME1L1	1.4114	5.695	18.2629	1.92415e-05	0.000498306	up
FES	-1.79126	3.14988	18.2605	1.92664e-05	0.000498482	down
LOC101107061	1.3178	6.37842	18.2384	1.94914e-05	0.00050383	up
MTERF2	1.95826	3.02767	18.2268	1.96102e-05	0.000506065	up
PTPN6	-2.32652	3.39716	18.2263	1.96147e-05	0.000506065	down
EFHD1	-1.57877	4.09651	18.2238	1.9641e-05	0.000506272	down
PALS1	2.16954	2.84619	18.2202	1.96781e-05	0.000506753	up
B4GALT7	-1.34201	4.22501	18.2183	1.96982e-05	0.000506795	down
LOC101112822	-3.00258	5.71081	18.2018	1.9869e-05	0.000510713	down
PNRC2	1.35715	4.95465	18.1664	2.02424e-05	0.000519825	up
MRPL41	-2.21744	7.72715	18.1579	2.03325e-05	0.000521654	down
NDUFA4L2	-1.66353	4.08183	18.1361	2.05664e-05	0.000527162	down
AZI2	1.74552	3.38241	18.1323	2.06079e-05	0.000527734	up
EIF3F	-1.26777	8.11325	18.1301	2.0631e-05	0.000527835	down
NTHL1	-1.75656	3.90924	18.1277	2.06579e-05	0.000528032	down
ATP1B4	1.48746	5.22042	18.1091	2.08607e-05	0.000532723	up
HMOX2	-3.41877	6.36314	18.1045	2.09108e-05	0.000533507	down
TNNI3	-2.17857	3.12521	18.1	2.09603e-05	0.000534275	down
FEM1C	1.86391	3.16947	18.0938	2.10287e-05	0.000535521	up
RNPS1	-1.33106	6.29863	18.0492	2.15274e-05	0.000547716	down
CIB1	-1.92398	4.21928	18.0405	2.16255e-05	0.000549702	down
DMWD	-1.50217	5.17145	18.0293	2.17536e-05	0.000552205	down
MSRB1	-1.6763	6.17765	18.0283	2.1764e-05	0.000552205	down
MRPL47	1.63568	4.87692	18.0152	2.19151e-05	0.000555525	up
COG4	-1.30151	4.09664	18.0087	2.19898e-05	0.000556905	down
LOC105604676	3.10089	2.90608	17.9911	2.21938e-05	0.000561556	up
LOC101119992	2.58016	4.70761	17.984	2.22767e-05	0.000563137	up
MICU3	2.54035	2.77385	17.9731	2.24051e-05	0.000565344	up
ERF	-1.63582	3.60544	17.9741	2.23935e-05	0.000565344	down
RANGRF	-1.2429	5.50313	17.9657	2.24917e-05	0.000567008	down
BIRC3	2.25227	2.76917	17.9532	2.26409e-05	0.000569728	up
LOC101119435	-1.63917	3.87005	17.954	2.26303e-05	0.000569728	down
CSF1R	-2.75679	4.18113	17.9493	2.26873e-05	0.000570373	down
LOC101120455	1.77942	3.86333	17.9183	2.30588e-05	0.000579184	up
PVALB	4.93121	4.74175	17.9041	2.32315e-05	0.000582989	up
SIT1	-2.01436	2.80887	17.872	2.36269e-05	0.000592372	down
RAB18	1.37469	4.69129	17.8471	2.39381e-05	0.000599629	up
LOC114117363	2.47295	3.63095	17.8353	2.40877e-05	0.000602827	up
DPH3	1.35175	3.79452	17.8322	2.41266e-05	0.000603252	up
LOC101117953	1.50769	3.74426	17.8238	2.42328e-05	0.000604262	up
CASKIN2	-1.32289	4.4066	17.8244	2.42257e-05	0.000604262	down
MRTO4	-1.63171	5.52917	17.8267	2.41969e-05	0.000604262	down
OSGIN1	-2.13968	3.27418	17.7968	2.45799e-05	0.000612362	down
PSMC3	-1.28238	7.4931	17.7883	2.46894e-05	0.000614533	down
EHD1	-1.51387	5.59082	17.7864	2.47145e-05	0.000614604	down
GPNMB	-4.58257	2.69306	17.7649	2.49958e-05	0.000621036	down
NMNAT1	1.55858	3.83148	17.7619	2.50341e-05	0.000621318	up
PSMB2	-1.52558	7.00965	17.7606	2.50522e-05	0.000621318	down
TNFRSF1B	-1.76277	3.1986	17.7508	2.51805e-05	0.000623938	down
CCDC158	2.33921	3.05599	17.7472	2.52287e-05	0.000624008	up
LYRM4	-1.32099	4.90557	17.7485	2.52112e-05	0.000624008	down
SSB	1.5828	4.38219	17.7434	2.5279e-05	0.000624691	up
PEX7	1.56116	3.43212	17.7388	2.53402e-05	0.000625641	up
LOC105606855	1.64931	4.46285	17.7267	2.55017e-05	0.000629064	up
PRMT7	-1.71602	4.91908	17.7088	2.5743e-05	0.000634449	down
QKI	1.6039	5.6984	17.7028	2.5825e-05	0.000635901	up
LOC101107809	2.83698	2.43594	17.6945	2.59371e-05	0.00063809	up
LOC121820153	2.4248	6.07776	17.6889	2.60136e-05	0.000639401	up
ANKRA2	1.63183	3.33188	17.6794	2.61443e-05	0.00064204	up
NR1D2	1.61518	4.25503	17.676	2.61913e-05	0.000642622	up
RAPGEF3	-1.41269	3.80485	17.6681	2.63001e-05	0.000644715	down
PRRX1	1.82623	3.82128	17.6556	2.64731e-05	0.000648379	up
YBEY	-1.31318	4.54867	17.6507	2.65414e-05	0.000649474	down
CD81	-1.52992	7.56894	17.6464	2.66018e-05	0.000649796	down
CD63	-1.56814	8.47766	17.6478	2.65829e-05	0.000649796	down
TRAPPC13	1.94548	3.0198	17.6368	2.67362e-05	0.000652501	up
GNA11	-1.53669	4.75074	17.6335	2.67824e-05	0.000653049	down
FBLN1	-1.89627	5.22636	17.6314	2.68127e-05	0.000653209	down
NPTN	1.16129	5.0794	17.6276	2.68667e-05	0.000653946	up
FAM76A	1.64518	3.30965	17.6055	2.71801e-05	0.000660407	up
MAP1S	-1.57945	3.5548	17.6069	2.71601e-05	0.000660407	down
MLYCD	-1.8894	4.86215	17.5976	2.72933e-05	0.000662572	down
CTSZ	-2.27436	5.85835	17.5781	2.7574e-05	0.000668797	down
RPL13	-1.49857	10.6749	17.5403	2.81281e-05	0.000681636	down
AP1S2	1.60164	3.54331	17.5379	2.81635e-05	0.000681893	up
SART1	-1.52201	5.09559	17.5322	2.82482e-05	0.000683344	down
CD37	-1.92055	3.23108	17.4891	2.88964e-05	0.000698411	down
ACE	-1.40069	3.93745	17.4669	2.92357e-05	0.000705991	down
DNASE2	-1.81841	3.47715	17.46	2.9341e-05	0.000707913	down
SC5D	1.98373	2.94955	17.4572	2.93856e-05	0.000708367	up
NUDT4	1.71121	5.25981	17.4432	2.96017e-05	0.000712953	up
PEBP1	1.88342	6.75443	17.434	2.97464e-05	0.000715186	up
FKBP11	-1.59133	3.28409	17.4356	2.97213e-05	0.000715186	down
EEF1A1	-1.74742	10.1132	17.4303	2.98032e-05	0.000715927	down
OTUD5	-1.27405	4.48993	17.4275	2.98472e-05	0.00071636	down
RNF14	1.32501	4.3885	17.4106	3.01135e-05	0.000721869	up
LOC114115362	-2.35142	2.52089	17.4097	3.01292e-05	0.000721869	down
PNPLA8	1.96373	3.06744	17.4048	3.02062e-05	0.000723085	up
SUCLG2	1.47233	5.83603	17.389	3.04585e-05	0.00072849	up
LSM4	-1.52643	5.43065	17.3785	3.06277e-05	0.000731266	down
CHPF	-2.33252	4.01419	17.38	3.06037e-05	0.000731266	down
RFTN1	-1.51302	4.08531	17.3696	3.077e-05	0.000734028	down
STXBP2	-2.41196	2.47318	17.3576	3.09666e-05	0.000738076	down
DUSP28	-1.25496	4.22531	17.3548	3.10111e-05	0.000738499	down
EPM2A	1.35117	4.32883	17.3489	3.11077e-05	0.000740158	up
MIDN	-1.40579	4.98077	17.3433	3.1199e-05	0.000741691	down
ARSA	-1.45276	4.00165	17.3258	3.14883e-05	0.000747921	down
WASHC1	-1.37208	5.67328	17.3092	3.1764e-05	0.000753237	down
IPO4	-2.43793	3.65255	17.3091	3.17668e-05	0.000753237	down
PPDPFL	2.17873	3.31478	17.3072	3.17977e-05	0.000753322	up
TKT	-1.29604	4.66	17.2943	3.2015e-05	0.000757818	down
DMAP1	-1.42527	5.05	17.2896	3.20932e-05	0.000759015	down
IGBP1	1.34713	5.04997	17.2793	3.22683e-05	0.000762502	up
PPP1R13L	-1.17986	4.28062	17.2636	3.25364e-05	0.000766976	down
MRPL10	-1.19427	4.88179	17.2652	3.25082e-05	0.000766976	down
TRIB3	-3.53115	1.98597	17.2633	3.25413e-05	0.000766976	down
LOC114115955	6.12615	2.6709	17.2592	3.2611e-05	0.000767288	up
COPZ2	-1.54245	4.53872	17.2608	3.25835e-05	0.000767288	down
HGS	-1.67653	4.92141	17.2576	3.26381e-05	0.000767288	down
EXOC7	-1.21817	4.79179	17.2272	3.3166e-05	0.000779032	down
UPF2	1.97426	3.05607	17.225	3.32031e-05	0.000779241	up
MTM1	2.14527	2.79304	17.2075	3.35103e-05	0.000784952	up
CSNK2B	-1.15534	7.07479	17.2063	3.3532e-05	0.000784952	down
PSMF1	-1.19204	6.30978	17.2086	3.34924e-05	0.000784952	down
C1D	1.64826	3.83184	17.2046	3.35625e-05	0.000784999	up
VWF	-1.55725	5.74671	17.1709	3.41623e-05	0.000798348	down
LOC114110220	3.65692	2.98054	17.1539	3.44697e-05	0.000804848	up
KYAT3	1.60708	4.07343	17.1477	3.45832e-05	0.00080587	up
SCYL1	-1.34618	5.18341	17.1467	3.46013e-05	0.00080587	down
GRN	-1.93846	5.1232	17.1468	3.45998e-05	0.00080587	down
PES1	-2.53777	5.47841	17.1382	3.47561e-05	0.000808791	down
CCNC	1.78492	3.16607	17.1322	3.48653e-05	0.000810648	up
CAPN1	-1.303	6.02689	17.1242	3.5014e-05	0.000812327	down
RIN3	-1.45355	3.42819	17.1235	3.5026e-05	0.000812327	down
GNG8	-3.27273	2.32089	17.1266	3.49684e-05	0.000812327	down
OCIAD1	1.40831	6.18645	17.1189	3.51107e-05	0.000813605	up
PLK3	-1.901	3.04763	17.1023	3.54193e-05	0.000820065	down
DDX31	-1.17657	5.05808	17.0957	3.55432e-05	0.000822243	down
C23H18orf25	1.37365	3.79905	17.0922	3.56083e-05	0.000823058	up
GPN3	1.65454	3.45244	17.0846	3.57519e-05	0.000823609	up
HDAC5	-1.27939	5.25508	17.087	3.57055e-05	0.000823609	down
SCAND1	-1.53782	6.53943	17.0881	3.56858e-05	0.000823609	down
LOC101115044	-1.60168	8.05666	17.0855	3.57344e-05	0.000823609	down
LGR4	2.42953	2.59939	17.0778	3.58792e-05	0.000825851	up
ELF2	1.43472	3.59664	17.0688	3.60498e-05	0.000829085	up
IL17RA	-1.64683	4.1283	17.0665	3.60936e-05	0.0008294	down
LOC101103740	-1.61982	4.90831	17.0633	3.61547e-05	0.00083011	down
IDUA	-1.45609	3.8176	17.0448	3.65084e-05	0.000837534	down
SCAF1	-1.36623	4.78665	17.0398	3.66043e-05	0.000839034	down
TRAF7	-1.38374	5.07027	17.0295	3.68032e-05	0.000842192	down
ADGRE5	-1.41408	3.85953	17.0311	3.67727e-05	0.000842192	down
CLINT1	1.22412	4.09951	17.0019	3.73421e-05	0.000853812	up
NAGA	-1.47766	4.30044	16.9998	3.73845e-05	0.000854073	down
MRPL16	-1.26491	5.94815	16.9796	3.77834e-05	0.000862471	down
EFNA1	-1.35277	4.30519	16.976	3.78553e-05	0.000862605	down
UBA52	-1.59274	10.9977	16.9753	3.78703e-05	0.000862605	down
NOL12	-1.92014	4.5177	16.9717	3.79421e-05	0.000862605	down
RHBDD2	-1.9575	3.56924	16.9715	3.7946e-05	0.000862605	down
TWF2	-2.23155	8.1175	16.9743	3.78884e-05	0.000862605	down
PRKAR1A	-1.20035	7.22125	16.9688	3.79997e-05	0.000863113	down
AGGF1	1.73717	3.15875	16.9649	3.80772e-05	0.000863449	up
CDKN1A	-4.59334	8.36969	16.966	3.80558e-05	0.000863449	down
SLC35F5	1.40605	3.74209	16.9622	3.8132e-05	0.00086398	up
LOC105601856	1.30207	4.14408	16.9488	3.84008e-05	0.000869355	up
EVA1B	-1.61763	4.47067	16.9437	3.85044e-05	0.000870983	down
FAR1	2.15239	2.83826	16.9394	3.8592e-05	0.000871697	up
GADD45GIP1	-1.25536	5.84193	16.9375	3.86309e-05	0.000871697	down
VPS51	-1.30409	4.85967	16.9379	3.86221e-05	0.000871697	down
GNG10	1.13725	5.16191	16.9171	3.90479e-05	0.00087851	up
ATG4B	-1.35079	4.5514	16.9167	3.90563e-05	0.00087851	down
DDOST	-1.41923	6.27585	16.9165	3.90605e-05	0.00087851	down
APOA1	-1.7705	4.26782	16.9193	3.90032e-05	0.00087851	down
LOC121818277	2.06023	16.3183	16.9124	3.91458e-05	0.000879711	up
POLDIP3	-1.42843	4.85306	16.9076	3.92446e-05	0.000881211	down
PPP6R3	1.33643	3.79638	16.904	3.9319e-05	0.000882162	up
KCTD10	-1.38169	3.80148	16.899	3.94232e-05	0.000883778	down
LOC105613564	2.63088	2.77233	16.8925	3.95575e-05	0.000885349	up
LBX1	1.99486	3.77921	16.8938	3.95295e-05	0.000885349	up
ACVRL1	-1.44008	4.10287	16.8892	3.96272e-05	0.000886187	down
ZBTB1	2.499	2.55297	16.8837	3.97423e-05	0.000888039	up
LOC114115927	3.77712	2.20559	16.8699	4.00317e-05	0.000893457	up
GPS1	-1.3407	5.93248	16.869	4.00496e-05	0.000893457	down
TRIM28	-1.39743	5.9508	16.8667	4.00986e-05	0.000893826	down
UACA	2.04595	4.19789	16.8575	4.02934e-05	0.000896716	up
HNRNPAB	-1.65485	6.50778	16.8577	4.02898e-05	0.000896716	down
CSNK1A1	1.33588	5.42256	16.8425	4.06131e-05	0.0009031	up
MLF2	-1.19212	6.93625	16.8355	4.07629e-05	0.0009057	down
LGI1	3.55564	2.44116	16.8334	4.0808e-05	0.00090597	up
USP9X	1.52967	3.41452	16.8164	4.11768e-05	0.000912685	up
U2AF2	-1.23792	6.05524	16.8164	4.11767e-05	0.000912685	down
HARS1	-1.64228	3.89503	16.8061	4.14005e-05	0.000916905	down
PKIA	2.24463	7.48868	16.7996	4.15415e-05	0.000918878	up
UAP1L1	-1.51855	3.37128	16.7989	4.15563e-05	0.000918878	down
ZFAND2B	-1.43275	4.26002	16.7969	4.16011e-05	0.000919058	down
PRRC2A	-1.64209	5.51079	16.7955	4.16312e-05	0.000919058	down
ABCF3	-1.32874	5.12037	16.7692	4.22134e-05	0.000931164	down
SCAMP1	1.77344	3.10064	16.7635	4.23395e-05	0.000933198	up
UNC45A	-1.59916	3.53845	16.7545	4.25416e-05	0.000936903	down
ATP6V1F	-1.50996	6.97123	16.7448	4.27589e-05	0.000940936	down
LOC105614315	2.74197	4.21415	16.7385	4.29018e-05	0.000943325	up
SPIDR	-2.97769	3.2099	16.733	4.3026e-05	0.000945301	down
LOC105609193	-6.52729	3.42837	16.7221	4.32736e-05	0.000949984	down
LOC101121541	-1.67336	3.09359	16.7157	4.34211e-05	0.000952462	down
MRPL1	1.90459	4.03771	16.7078	4.36006e-05	0.000955637	up
L2HGDH	2.35128	3.90401	16.7047	4.36731e-05	0.000956466	up
NECTIN2	-1.41082	4.46206	16.6944	4.39094e-05	0.000960242	down
SENP3	-1.97376	4.20063	16.6942	4.39153e-05	0.000960242	down
PLGRKT	1.39632	4.04188	16.6829	4.41773e-05	0.000965203	up
TAF13	1.53303	3.90266	16.677	4.43156e-05	0.000967458	up
DOK1	-2.20157	2.62064	16.6687	4.45095e-05	0.000970921	down
AKR7A2	-1.65594	4.66528	16.6656	4.45824e-05	0.000971741	down
PACS1	-2.1857	4.49837	16.6619	4.46697e-05	0.000972873	down
SETMAR	1.84907	3.0361	16.6534	4.48701e-05	0.000976465	up
GBE1	1.93193	2.93042	16.6395	4.51993e-05	0.000982853	up
CCT7	-1.27654	6.87938	16.6128	4.58408e-05	0.000996016	down
ATP8A1	2.33149	2.64234	16.6067	4.5989e-05	0.000996876	up
SSRP1	-1.53587	5.44173	16.6072	4.59773e-05	0.000996876	down
RNASEH2C	-1.76225	5.01729	16.6092	4.59265e-05	0.000996876	down
METAP2	1.2536	4.7715	16.5999	4.61545e-05	0.000999676	up
TNIP1	-1.17357	5.96689	16.5935	4.63088e-05	0.00100223	down
ERRFI1	-1.72769	3.644	16.5897	4.64031e-05	0.00100348	down
TUBB4B	-1.35361	7.70627	16.5738	4.67918e-05	0.00100917	down
RAVER1	-1.51029	3.72758	16.573	4.68127e-05	0.00100917	down
PTGS1	-1.82085	2.93266	16.5759	4.67423e-05	0.00100917	down
TMEM115	-1.90907	5.11699	16.5737	4.67952e-05	0.00100917	down
ARFGAP2	-1.51835	6.15611	16.5699	4.68905e-05	0.00101005	down
FXYD6	-1.46092	6.16731	16.564	4.70358e-05	0.00101099	down
MEPCE	-1.5155	4.41034	16.5637	4.7044e-05	0.00101099	down
VAC14	-1.60094	3.69708	16.5655	4.69986e-05	0.00101099	down
FAM193A	-1.3045	3.81425	16.5582	4.71796e-05	0.00101311	down
SYPL1	1.35204	5.45625	16.5535	4.72968e-05	0.00101483	up
BAP1	-1.48596	5.25493	16.5346	4.777e-05	0.00102406	down
PPARD	-1.8401	3.95516	16.5334	4.7801e-05	0.00102406	down
DOHH	-1.9117	5.12643	16.5307	4.78694e-05	0.00102473	down
PPP1R9B	-1.72331	3.96185	16.5244	4.80287e-05	0.00102734	down
ZHX1	2.45503	2.54934	16.5195	4.81514e-05	0.00102916	up
MAP3K11	-1.42654	4.04633	16.5067	4.84791e-05	0.00103536	down
ISYNA1	-1.41905	3.75333	16.5027	4.85813e-05	0.00103674	down
PALM	-1.56984	4.68444	16.4997	4.86589e-05	0.00103759	down
CCDC22	-1.72968	3.49785	16.4939	4.88066e-05	0.00103994	down
RBM24	1.47974	6.00128	16.4916	4.88649e-05	0.00104037	up
LOC101121590	-1.63068	4.07617	16.4869	4.89884e-05	0.0010422	down
FLOT2	-1.31413	6.59145	16.4834	4.90787e-05	0.00104331	down
FHOD1	-1.33159	5.59888	16.4662	4.95254e-05	0.00105199	down
MMP14	-3.19972	5.00475	16.4619	4.96386e-05	0.00105359	down
DGCR6L	-1.37725	6.59818	16.458	4.97401e-05	0.00105493	down
TMSB4X	-1.75471	10.6302	16.4552	4.9813e-05	0.00105566	down
ZNF575	-1.36707	5.10643	16.4495	4.99629e-05	0.00105802	down
ANKRD10	1.40457	5.13303	16.4442	5.01027e-05	0.00106017	up
LOC101108131	-2.04716	4.39854	16.4409	5.0191e-05	0.00106122	down
HNRNPA0	-1.79984	5.34292	16.4006	5.1268e-05	0.00108316	down
TUBA1A	-1.47019	4.61174	16.3954	5.14103e-05	0.00108533	down
EID1	1.46378	4.3469	16.3874	5.16274e-05	0.00108908	up
STXBP3	1.83255	3.04803	16.3671	5.21838e-05	0.00109856	up
LOC101102529	-1.40333	8.10297	16.3691	5.21286e-05	0.00109856	down
PTMS	-1.51946	6.44068	16.3666	5.21965e-05	0.00109856	down
ABHD12	-2.0566	3.76411	16.3475	5.27259e-05	0.00110886	down
ITGB2	-1.72111	3.79745	16.3362	5.30401e-05	0.00111433	down
LOC101102057	-5.11956	5.06989	16.3353	5.30673e-05	0.00111433	down
TNPO1	1.99769	2.85476	16.3337	5.31114e-05	0.00111441	up
NEK7	1.25597	4.67066	16.3225	5.34264e-05	0.00112016	up
LOC114109765	4.70081	1.85487	16.3137	5.36738e-05	0.00112187	up
NEB	1.80246	6.93248	16.317	5.35814e-05	0.00112187	up
ELOC	1.26574	6.6959	16.3136	5.36764e-05	0.00112187	up
SLC39A13	-1.2151	4.24539	16.3149	5.364e-05	0.00112187	down
AP2A1	-1.46969	4.95273	16.3124	5.37114e-05	0.00112187	down
TBC1D10B	-1.67847	5.10192	16.2981	5.41187e-05	0.00112866	down
DENND2A	-1.80304	2.93339	16.2985	5.41055e-05	0.00112866	down
HCLS1	-1.78868	2.93235	16.2963	5.41708e-05	0.00112889	down
ZC3H3	-1.51088	3.39891	16.2911	5.43191e-05	0.00113113	down
PDIA4	-1.48052	4.15858	16.2663	5.50337e-05	0.00114514	down
METTL26	-1.43197	4.39642	16.2583	5.52658e-05	0.0011491	down
LOC101112411	-1.3585	5.94829	16.2562	5.53291e-05	0.00114955	down
THOC5	-1.16575	4.4395	16.248	5.55674e-05	0.00115276	down
GTPBP1	-1.39429	4.02389	16.2492	5.55323e-05	0.00115276	down
AP2S1	-1.3612	6.47526	16.2429	5.57178e-05	0.00115501	down
MCM7	-1.65211	4.62914	16.2393	5.58251e-05	0.00115604	down
SLC43A3	-2.502	2.98655	16.2384	5.58512e-05	0.00115604	down
LOC101118851	3.13654	2.27889	16.2338	5.59855e-05	0.00115795	up
PI4K2A	-1.77925	3.34595	16.2299	5.61008e-05	0.00115946	down
XPO1	1.7142	3.31357	16.2255	5.62319e-05	0.0011613	up
TSTD3	1.55909	3.33945	16.2127	5.66132e-05	0.00116829	up
DECR1	2.21234	4.70278	16.2091	5.67203e-05	0.00116875	up
BCR	-2.39375	2.75114	16.2095	5.67098e-05	0.00116875	down
MTX2	1.157	4.81992	16.2074	5.67705e-05	0.00116891	up
S100A8	-3.8002	2.62317	16.1987	5.70329e-05	0.00117344	down
FNIP1	1.69685	3.17919	16.1873	5.73765e-05	0.00117962	up
BMI1	1.5272	3.39372	16.1742	5.77754e-05	0.00118694	up
IFITM5	-1.7743	4.38709	16.1623	5.81399e-05	0.00119354	down
TBC1D9B	-1.31294	4.54453	16.1586	5.82532e-05	0.00119497	down
LOC121820082	2.60011	3.08333	16.1507	5.84968e-05	0.00119794	up
TNPO3	1.16364	4.42219	16.1497	5.85284e-05	0.00119794	up
PPM1G	-1.47485	4.71456	16.1522	5.84522e-05	0.00119794	down
NR1H3	-1.16314	5.31554	16.1476	5.85923e-05	0.00119836	down
LOC101119572	-2.68796	2.43902	16.1423	5.87558e-05	0.00120081	down
PPM1M	-2.01127	3.5365	16.108	5.98297e-05	0.00122185	down
PHC2	-1.45141	4.71663	16.0995	6.01015e-05	0.00122649	down
SNAPC2	-1.6731	3.51378	16.0844	6.05796e-05	0.00123533	down
SRI	-1.30053	4.44655	16.0823	6.06487e-05	0.00123582	down
RETN	-4.77977	2.10768	16.0769	6.0823e-05	0.00123846	down
PTER	2.59114	2.45284	16.0642	6.12296e-05	0.00124582	up
OLFML3	-1.3852	4.23999	16.0569	6.14664e-05	0.00124971	down
LOC121819509	4.50783	1.89256	16.054	6.15613e-05	0.00125072	up
FOXO6	2.5213	2.562	16.0485	6.17403e-05	0.0012525	up
POLR1G	-1.79595	3.93316	16.0487	6.17349e-05	0.0012525	down
OSBPL6	2.52372	2.49069	16.0389	6.20549e-05	0.00125796	up
TRIR	-1.42742	6.93623	16.0343	6.22046e-05	0.00126007	down
GAS2L1	-1.56866	3.1874	16.0313	6.23036e-05	0.00126114	down
IER5L	-2.00481	2.70149	16.0175	6.2759e-05	0.00126943	down
EEF1AKMT2	1.68903	3.26016	15.9968	6.345e-05	0.00128246	up
SGCD	1.7404	3.07935	15.9861	6.38103e-05	0.00128857	up
CAVIN3	-1.62408	6.16669	15.985	6.38457e-05	0.00128857	down
MTA2	-1.28741	3.91152	15.9833	6.39052e-05	0.00128883	down
MZT1	1.63385	3.19998	15.9775	6.40997e-05	0.0012918	up
PMPCA	-1.0851	6.12044	15.9758	6.41571e-05	0.00129201	down
RASIP1	-1.4288	4.55639	15.971	6.4321e-05	0.00129437	down
MOB2	-1.95638	6.19277	15.9642	6.455e-05	0.00129714	down
ASL	-3.16241	5.08683	15.9642	6.45532e-05	0.00129714	down
GPATCH3	-1.61898	3.12156	15.9598	6.47016e-05	0.00129918	down
DLD	1.95544	6.87635	15.9551	6.4864e-05	0.00130104	up
IRF2BP1	-1.60558	4.82641	15.9543	6.48887e-05	0.00130104	down
UBA1	-1.21644	5.97422	15.9527	6.49463e-05	0.00130124	down
MIEN1	-1.30583	4.4034	15.9501	6.50337e-05	0.00130204	down
LOC101110742	-1.31796	6.46	15.9399	6.53867e-05	0.00130816	down
EIF3K	-1.25456	8.96517	15.9074	6.65189e-05	0.00132985	down
TSEN34	-1.39905	3.44248	15.9002	6.67702e-05	0.0013339	down
LARP6	-2.10086	3.19163	15.8772	6.75865e-05	0.00134923	down
TNKS1BP1	-1.64627	4.10701	15.8718	6.77822e-05	0.00135216	down
MRI1	-2.0088	3.60701	15.8702	6.78382e-05	0.00135229	down
LOC101114959	-1.42687	4.31534	15.867	6.79531e-05	0.0013536	down
CDC73	1.47039	3.40758	15.8569	6.83172e-05	0.00135987	up
LOC101101945	-1.17098	7.15405	15.8508	6.85373e-05	0.00136327	down
LRRC8A	-1.35781	3.63115	15.8487	6.8614e-05	0.00136381	down
CCS	-1.23516	5.19126	15.8391	6.89619e-05	0.00136678	down
LOC101106419	-1.33725	6.79718	15.8404	6.89155e-05	0.00136678	down
LOC101108197	-1.75048	6.53402	15.84	6.89305e-05	0.00136678	down
S100A4	-2.17102	7.78396	15.842	6.88564e-05	0.00136678	down
DDX39A	-1.56064	4.01662	15.8237	6.95278e-05	0.001377	down
SLC43A2	-4.24389	4.88702	15.8136	6.99001e-05	0.00138338	down
MTCH1	-1.47087	7.00552	15.8073	7.01301e-05	0.00138693	down
LOC114115685	-2.25143	4.28833	15.7887	7.08249e-05	0.00139967	down
SLC12A4	-1.84544	4.48554	15.7855	7.09432e-05	0.001401	down
TAP2	-1.3238	4.49476	15.7819	7.10803e-05	0.0014027	down
ZRANB2	2.05265	4.23641	15.78	7.11514e-05	0.0014031	up
MCAM	-1.49176	4.50876	15.7733	7.14017e-05	0.00140703	down
GLUL	-3.16641	9.19255	15.7595	7.1926e-05	0.00141635	down
RNASEK	-1.27585	7.4234	15.7569	7.20234e-05	0.00141725	down
IBTK	1.9506	2.86068	15.749	7.23278e-05	0.00142121	up
CORO2B	-1.87823	2.84868	15.7493	7.23148e-05	0.00142121	down
AMPD1	2.11355	7.40479	15.7433	7.2543e-05	0.00142264	up
EIF4G2	1.18134	7.08365	15.7437	7.25305e-05	0.00142264	up
HSP90AB1	-1.44153	7.64407	15.743	7.25558e-05	0.00142264	down
WDR45	-1.17413	5.55911	15.7387	7.27211e-05	0.00142487	down
HCFC2	1.8135	2.98803	15.7316	7.29933e-05	0.00142918	up
ACOT7	-2.25666	2.60472	15.7156	7.36161e-05	0.00144035	down
FSD1L	3.60084	2.06373	15.7092	7.3864e-05	0.00144327	up
GOLGA4	2.2108	3.9971	15.709	7.38699e-05	0.00144327	up
HAUS7	-1.47076	3.28797	15.7077	7.3924e-05	0.0014433	down
DHX8	-1.56602	3.43173	15.6941	7.44545e-05	0.00145263	down
CUL2	1.6521	3.17198	15.6868	7.47456e-05	0.00145727	up
DDX23	-1.18096	4.51951	15.6825	7.49121e-05	0.00145949	down
NSUN2	-1.49121	4.77109	15.6757	7.51843e-05	0.00146375	down
RC3H1	2.37006	2.55164	15.6729	7.52969e-05	0.00146491	up
EVA1C	-2.54642	2.29806	15.6678	7.54976e-05	0.00146778	down
IRX5	3.63284	2.68143	15.6658	7.5577e-05	0.00146828	up
SPCS3	1.24962	4.37047	15.6593	7.58405e-05	0.00147237	up
TECRL	3.59176	2.12118	15.6555	7.5993e-05	0.00147325	up
TBC1D23	1.63319	3.19906	15.6556	7.59889e-05	0.00147325	up
SF3A2	-2.24286	5.31597	15.636	7.6778e-05	0.00148742	down
SEC24C	-1.18923	4.74448	15.6207	7.74007e-05	0.00149843	down
ADPRHL1	-1.50246	6.61798	15.6178	7.75226e-05	0.00149973	down
ACTN1	-1.37972	3.91503	15.615	7.76381e-05	0.00150073	down
FERMT3	-1.92745	2.97855	15.6139	7.76834e-05	0.00150073	down
USP16	1.82505	3.49133	15.6089	7.78882e-05	0.00150258	up
LOC101117160	-1.36202	3.59385	15.61	7.7843e-05	0.00150258	down
CTTN	-1.41496	5.05389	15.6028	7.81385e-05	0.00150635	down
SUMO1	1.33506	5.38718	15.5983	7.83267e-05	0.00150732	up
QSOX1	-1.53513	3.49514	15.5997	7.82653e-05	0.00150732	down
KLF2	-2.2657	7.03216	15.5976	7.8353e-05	0.00150732	down
STAU2	1.36837	4.05601	15.5905	7.86498e-05	0.00151198	up
ATP6V0B	-1.45574	6.68693	15.5846	7.88937e-05	0.00151561	down
QRSL1	1.99765	2.81252	15.5803	7.90737e-05	0.00151801	up
BTBD10	1.48091	3.58644	15.5734	7.93636e-05	0.00152251	up
CDADC1	1.74873	3.19967	15.5699	7.95087e-05	0.00152423	up
LOC101105495	-1.45149	4.67812	15.5653	7.97027e-05	0.00152689	down
TNS1	-1.31778	5.74078	15.5628	7.98078e-05	0.00152784	down
PIAS2	1.72685	3.30217	15.5563	8.00853e-05	0.0015289	up
HAT1	1.57721	3.80613	15.5577	8.00265e-05	0.0015289	up
NRBP1	-1.129	5.89132	15.5564	8.0081e-05	0.0015289	down
LOC101102276	-1.21767	4.76385	15.5591	7.99641e-05	0.0015289	down
MCM5	-1.56899	3.14982	15.5549	8.0142e-05	0.00152892	down
FAM204A	1.63279	4.83214	15.5485	8.04155e-05	0.00153307	up
GPAM	3.17747	2.1761	15.5438	8.06139e-05	0.00153536	up
RACK1	-1.15124	10.6679	15.5431	8.06469e-05	0.00153536	down
ARMC8	1.73148	3.06547	15.5307	8.11776e-05	0.00154226	up
SLC25A1	-1.55166	5.33322	15.5316	8.11394e-05	0.00154226	down
LOC121820289	-2.49488	8.69507	15.5312	8.11534e-05	0.00154226	down
RCN3	-1.8228	3.88123	15.5218	8.15599e-05	0.00154846	down
EDC4	-1.24087	4.12543	15.5142	8.18877e-05	0.00155361	down
KTN1	1.89519	4.0757	15.509	8.21152e-05	0.00155361	up
CDPF1	-1.28959	6.94862	15.5077	8.21699e-05	0.00155361	down
LOC114109616	-1.34102	4.7814	15.5117	8.19964e-05	0.00155361	down
NPC2	-1.36825	5.76213	15.5097	8.20821e-05	0.00155361	down
LRP10	-2.15173	6.26957	15.5113	8.20127e-05	0.00155361	down
YIPF3	-1.28271	5.98634	15.5046	8.23032e-05	0.00155506	down
ARF6	-1.44746	5.28317	15.4822	8.32865e-05	0.00157256	down
MXD4	-1.48264	4.76766	15.4758	8.35699e-05	0.00157683	down
SLTM	1.82847	3.53502	15.4624	8.41647e-05	0.00158697	up
TTLL7	2.48816	2.46209	15.4583	8.43456e-05	0.0015882	up
HSPBP1	-1.4882	4.8581	15.4586	8.43343e-05	0.0015882	down
CDK9	-1.3415	5.32528	15.4556	8.44682e-05	0.00158942	down
PSMD3	-1.75684	6.73301	15.4509	8.46772e-05	0.00159227	down
STK25	-1.37482	5.24819	15.4391	8.52058e-05	0.00160111	down
STUB1	-1.2582	7.71673	15.4325	8.55069e-05	0.00160568	down
ANXA5	-1.25983	5.45505	15.4201	8.60695e-05	0.00161514	down
LRCH3	1.84737	3.02501	15.4131	8.63864e-05	0.00161888	up
HIP1R	-1.51323	3.42245	15.4138	8.63549e-05	0.00161888	down
PRKN	2.11205	2.70438	15.4093	8.65621e-05	0.00162107	up
CCNG1	2.074	9.56632	15.4046	8.6776e-05	0.00162397	up
YJU2B	-1.75009	3.52006	15.3994	8.70157e-05	0.00162735	down
EEF1G	-1.40375	10.1768	15.3884	8.75231e-05	0.00163572	down
ALYREF	-1.85674	5.6766	15.3834	8.77541e-05	0.00163893	down
MRPL19	1.44455	4.12375	15.374	8.81939e-05	0.00164603	up
GM2A	-1.28511	3.84046	15.3588	8.89068e-05	0.00165708	down
DCAF11	-1.14353	6.28358	15.3472	8.94549e-05	0.00166505	down
TMEM120A	-1.31393	5.27638	15.3481	8.941e-05	0.00166505	down
PHOSPHO2	1.50993	4.13419	15.3388	8.98519e-05	0.00167131	up
ROBO4	-1.37292	4.33228	15.3326	9.01452e-05	0.00167563	down
GOLGA2	-1.02712	4.96697	15.3301	9.02652e-05	0.00167673	down
WBP4	1.79723	3.67504	15.3185	9.0824e-05	0.00168597	up
ECPAS	1.14822	5.55756	15.3152	9.09813e-05	0.00168775	up
CSF1	-1.82723	2.81235	15.3067	9.13928e-05	0.00169424	down
SGK1	-1.43803	3.50989	15.2958	9.19222e-05	0.00170291	down
RAB33B	1.81354	2.95741	15.2892	9.22446e-05	0.00170773	up
SERPINE1	-2.49492	2.30244	15.2865	9.23725e-05	0.00170895	down
SRSF10	1.34219	4.21955	15.2763	9.28749e-05	0.00171709	up
LOC114108766	-2.11807	6.58431	15.2714	9.31145e-05	0.00172037	down
ZNF622	-1.95772	5.38696	15.2671	9.33266e-05	0.00172313	down
SLC39A1	-1.51181	4.22494	15.261	9.36279e-05	0.00172753	down
FAM174B	-1.82754	2.8164	15.258	9.37807e-05	0.00172919	down
NSD1	1.90849	2.8724	15.2458	9.43853e-05	0.00173918	up
POLR2L	-1.56388	8.94463	15.2445	9.4452e-05	0.00173924	down
NFKBIL1	-1.19331	4.81731	15.2285	9.52535e-05	0.00175283	down
SND1	-1.51321	4.09137	15.2267	9.53437e-05	0.00175332	down
ACSM5	1.90668	4.55324	15.2238	9.54921e-05	0.00175487	up
DEK	1.37742	5.03306	15.2178	9.57979e-05	0.00175932	up
TNFAIP8L2	-2.06041	2.60212	15.2151	9.59321e-05	0.00176061	down
MICU2	1.21467	4.89696	15.2069	9.63522e-05	0.00176714	up
TNS2	-1.34008	4.86409	15.2036	9.65216e-05	0.00176907	down
RAB11FIP5	-1.66764	2.99097	15.1899	9.72216e-05	0.00178071	down
LOC105604253	2.23696	2.66717	15.1841	9.752e-05	0.00178499	up
PXDN	-1.38903	3.69688	15.1815	9.76536e-05	0.00178625	down
LOC114114252	4.01681	2.59967	15.1657	9.84769e-05	0.00180011	up
SP2	-1.42862	3.63969	15.1576	9.88987e-05	0.00180616	down
LRRC41	-1.4772	4.96694	15.1568	9.89392e-05	0.00180616	down
MRPL23	-1.42006	8.63896	15.1545	9.90612e-05	0.00180719	down
TRIM27	-1.63566	3.54706	15.1507	9.92634e-05	0.00180968	down
ADPRS	-1.3184	3.99024	15.1356	0.000100056	0.00182293	down
SLCO4A1	-5.11812	2.70423	15.1297	0.00010037	0.00182744	down
AP4E1	1.72744	3.04254	15.127	0.000100516	0.00182888	up
MEF2A	1.43779	3.40071	15.124	0.000100676	0.00183058	up
GPR108	-1.36687	4.14276	15.118	0.000100997	0.00183401	down
DDB1	-1.43768	4.95692	15.1187	0.00010096	0.00183401	down
EEFSEC	-1.85017	4.87622	15.0955	0.000102206	0.00185473	down
RER1	-1.14615	5.62392	15.0939	0.000102296	0.00185514	down
AGBL1	3.23483	2.12323	15.0918	0.000102407	0.00185594	up
FCGR1A	-2.25096	2.42511	15.0894	0.000102539	0.0018571	down
ARGLU1	1.39165	5.70747	15.0864	0.000102698	0.00185877	up
IL6ST	1.59473	3.25495	15.077	0.000103211	0.00186683	up
ACADM	2.04153	6.65525	15.0747	0.000103338	0.00186789	up
AMT	1.95209	3.15157	15.0554	0.000104402	0.00188588	up
C15H11orf58	1.17542	4.4035	15.0527	0.000104551	0.00188609	up
RTL5	-1.64724	3.01499	15.0531	0.000104531	0.00188609	down
LOC114118597	4.87125	4.02288	15.0509	0.000104653	0.0018867	up
RNASEH2B	1.76485	3.60643	15.022	0.000106265	0.0019145	up
DALRD3	-1.20013	4.74115	15.0181	0.000106485	0.00191722	down
LY6E	-1.65948	4.01335	15.0109	0.00010689	0.00192325	down
LOC114116051	-4.44649	1.64471	15.0005	0.000107481	0.00193263	down
MRPS34	-1.25326	6.50435	14.996	0.000107738	0.00193597	down
ESAM	-1.19739	6.09946	14.9908	0.000108034	0.00193877	down
DNM2	-1.22363	5.15514	14.992	0.00010797	0.00193877	down
ABHD11	-1.54051	3.40748	14.9835	0.000108456	0.00194507	down
MCU	1.47193	4.51787	14.9653	0.000109507	0.00196136	up
LOC101106791	-1.85449	3.39522	14.9655	0.000109495	0.00196136	down
ELN	-2.07102	4.62209	14.9472	0.00011056	0.00197893	down
CCDC86	-2.19305	4.06331	14.9458	0.000110644	0.00197915	down
UNG	-1.0426	5.03382	14.9442	0.000110741	0.0019796	down
PPP1R12A	1.66172	3.47459	14.9352	0.000111267	0.00198771	up
OTUB1	-1.30426	5.89942	14.9292	0.000111624	0.00199151	down
WDR74	-1.73413	5.48624	14.9297	0.000111592	0.00199151	down
RNF31	-1.17911	4.65781	14.9266	0.000111777	0.00199213	down
LIN37	-1.66504	4.78542	14.9261	0.000111803	0.00199213	down
ITFG1	1.47346	3.46484	14.9172	0.000112332	0.00200024	up
SF1	-1.14745	6.43278	14.9111	0.000112699	0.00200548	down
PLAAT3	1.10653	4.62542	14.9072	0.000112933	0.00200835	up
TMEM134	-1.22055	4.54933	14.9033	0.000113165	0.00200969	down
RXRB	-1.47046	4.82088	14.9035	0.000113152	0.00200969	down
DUS3L	-2.0929	3.89231	14.9023	0.000113227	0.00200969	down
PRPF8	-1.15883	4.89945	14.9003	0.000113344	0.00201046	down
SF3B3	-1.54809	4.61348	14.897	0.000113545	0.00201274	down
EML3	-1.47613	3.39804	14.8829	0.000114398	0.00202656	down
CDK5	-1.0745	4.82182	14.8663	0.000115405	0.00204308	down
LOC114118746	2.1575	4.91993	14.8619	0.000115678	0.0020466	up
CAP1	-1.22141	5.00048	14.8545	0.000116128	0.00205285	down
EIF2B2	-1.22645	4.67714	14.8537	0.000116181	0.00205285	down
KMT5A	1.21112	3.8222	14.8452	0.000116706	0.00206081	up
PTPN18	-1.71839	2.90938	14.8415	0.000116936	0.00206354	down
ZDHHC2	1.75847	2.98365	14.8364	0.000117249	0.00206774	up
MED7	1.63113	3.12489	14.8321	0.000117517	0.00206849	up
DPM1	1.27367	4.91946	14.8332	0.000117449	0.00206849	up
CHCHD6	-1.8366	3.10087	14.8333	0.000117442	0.00206849	down
TFIP11	-1.6951	3.82833	14.8186	0.000118365	0.00208209	down
PPP1CC	1.1433	5.2773	14.8069	0.000119096	0.00209361	up
WASF2	-1.31648	3.93275	14.797	0.000119723	0.00210329	down
LOC114114654	4.70279	3.21228	14.7871	0.000120353	0.00211301	up
AKT2	-1.2144	5.13191	14.7831	0.000120614	0.00211625	down
LOC101109322	-1.26412	5.7399	14.7737	0.000121216	0.00212544	down
PPP1CB	1.47556	6.23247	14.7655	0.000121746	0.00213338	up
FIS1	-1.38382	8.78221	14.7589	0.000122172	0.00213948	down
PMPCB	1.41283	4.64034	14.7568	0.000122305	0.00214046	up
SIPA1	-1.25411	3.8833	14.7541	0.000122483	0.0021422	down
LOC114117719	5.24632	2.10855	14.7485	0.000122844	0.00214716	up
LOC114115623	-5.33084	3.11702	14.7471	0.000122936	0.0021474	down
C22H10orf143	-1.27248	4.73353	14.7433	0.000123185	0.00215038	down
NME3	-1.4273	5.18351	14.7326	0.000123885	0.00216124	down
DPYSL3	-1.56783	3.59523	14.7275	0.000124221	0.00216573	down
PPP1R35	-1.50831	5.02651	14.7211	0.000124646	0.00217176	down
GIT1	-1.2657	4.32873	14.7186	0.000124806	0.00217318	down
C2CD5	2.52873	2.77888	14.7012	0.000125969	0.00219204	up
DDX1	1.06376	5.54252	14.6856	0.000127016	0.00220747	up
DHRSX	-1.53977	3.22091	14.6858	0.000126999	0.00220747	down
RHOBTB1	1.73823	4.22867	14.6816	0.000127284	0.00221073	up
C1QA	-2.5743	6.49714	14.677	0.000127596	0.00221475	down
CD2BP2	-1.54315	5.61281	14.6735	0.000127833	0.00221746	down
TRMT61A	-2.34629	4.33396	14.6643	0.000128454	0.00222683	down
SRSF1	1.56231	5.04868	14.6586	0.000128845	0.0022308	up
KLC4	-1.19447	3.96076	14.659	0.000128821	0.0022308	down
CTSD	-1.77661	8.2217	14.652	0.000129295	0.00223718	down
INTS8	1.31614	3.69399	14.6507	0.000129389	0.00223741	up
TRMT1L	1.46654	3.36336	14.639	0.000130189	0.00224983	up
CCDC124	-1.32354	6.80357	14.6363	0.000130382	0.00225175	down
PEPD	-1.10437	4.67005	14.6272	0.000131011	0.00225738	down
SMARCB1	-1.16165	4.54923	14.6268	0.000131036	0.00225738	down
LOC101116548	-1.56486	3.09105	14.6279	0.00013096	0.00225738	down
DNAJC5	-1.65774	4.71292	14.6278	0.000130971	0.00225738	down
LOC105609197	-3.5068	2.70565	14.6243	0.00013121	0.00225896	down
PECAM1	-1.37525	5.91331	14.6136	0.000131962	0.00226907	down
AEN	-2.29482	3.42123	14.6146	0.000131891	0.00226907	down
LOC114118877	-2.42317	4.4952	14.6063	0.000132469	0.00227636	down
KDELR1	-1.2974	4.92284	14.6049	0.000132567	0.00227663	down
MTF2	2.23836	2.56462	14.5909	0.000133559	0.00229224	up
LOC101121539	-1.60231	4.98956	14.5877	0.000133782	0.00229464	down
LOC114109597	1.61859	3.43187	14.5843	0.000134027	0.00229741	up
TMEM263	1.87912	2.83854	14.5801	0.000134323	0.00230104	up
ZFAND6	1.27282	6.50795	14.577	0.000134545	0.00230198	up
EIF2AK1	-1.19301	3.71916	14.5775	0.000134513	0.00230198	down
SMIM12	-1.26105	5.5533	14.5575	0.000135949	0.00232456	down
LDOC1	-1.85786	2.73946	14.5459	0.000136787	0.00233599	down
CBS	-2.47366	3.20156	14.5466	0.000136739	0.00233599	down
ME2	1.98152	3.27711	14.5431	0.000136992	0.00233803	up
IP6K3	-1.67071	5.7721	14.5396	0.000137244	0.00234088	down
MYH7B	2.5561	4.73968	14.5321	0.000137791	0.00234876	up
CDIPT	-1.26374	3.88765	14.529	0.000138015	0.00235113	down
ZFYVE16	2.04084	2.69407	14.5201	0.000138676	0.00236092	up
PEX16	-1.62429	4.1438	14.5047	0.00013981	0.00237876	down
LOC101115982	-3.06486	5.52553	14.5023	0.00013999	0.00238035	down
COPS6	-1.22341	7.01082	14.4993	0.000140208	0.00238259	down
BOP1	-2.54746	4.38234	14.4943	0.000140581	0.00238744	down
NUDCD3	-1.32518	5.96268	14.4922	0.000140744	0.00238874	down
LOC114109408	5.9017	2.58081	14.4888	0.000140999	0.00239012	up
LOC101102490	-3.79372	2.06798	14.4897	0.000140927	0.00239012	down
RPL19	-1.23685	10.9105	14.4819	0.000141515	0.00239457	down
ECM1	-1.54097	3.69848	14.4818	0.000141522	0.00239457	down
ICOSLG	-1.86681	2.7194	14.4833	0.000141411	0.00239457	down
SMARCD2	-1.36663	4.28922	14.479	0.000141727	0.00239657	down
NAA15	1.50329	3.24961	14.4771	0.000141872	0.00239754	up
RSRC1	2.21622	3.26805	14.4631	0.000142931	0.00241183	up
PDLIM5	1.6546	8.02205	14.4613	0.000143068	0.00241183	up
REEP5	1.22818	5.41397	14.4631	0.000142935	0.00241183	up
ZDHHC9	-1.72715	3.39438	14.462	0.000143018	0.00241183	down
PLEKHO1	-1.47064	4.12833	14.4588	0.000143261	0.00241361	down
ERP29	-1.15317	6.64762	14.4567	0.000143422	0.00241483	down
PELP1	-1.46417	3.97672	14.4545	0.000143588	0.00241616	down
FASTKD2	1.34094	4.18877	14.4493	0.000143987	0.00241991	up
STAT5A	-3.58775	5.18037	14.4494	0.000143973	0.00241991	down
LOC101110605	-1.79166	2.79434	14.445	0.000144309	0.00242385	down
CDC42SE1	-1.12467	4.22058	14.4412	0.000144601	0.00242727	down
RAB6A	1.14881	4.51862	14.4364	0.000144971	0.00243052	up
TUFM	-1.30775	6.73482	14.4371	0.000144916	0.00243052	down
LOC121816405	3.31369	2.06919	14.4343	0.000145135	0.00243179	up
LOC101115927	2.81032	2.2909	14.4311	0.00014538	0.00243426	up
ATF6B	-1.34072	3.83798	14.4301	0.00014546	0.00243426	down
ASRGL1	-1.25831	4.47109	14.4251	0.000145843	0.00243919	down
RANGAP1	-2.34696	4.95952	14.4232	0.000145996	0.00244027	down
TIMP2	-1.76867	6.53562	14.4193	0.000146298	0.00244383	down
TIPRL	1.68523	3.02885	14.4149	0.000146639	0.00244447	up
CDC37	-1.12059	6.95718	14.4142	0.000146691	0.00244447	down
SHKBP1	-1.29769	3.5571	14.4147	0.000146656	0.00244447	down
LOC114117125	-4.68825	3.34865	14.4154	0.000146599	0.00244447	down
EPHB4	-1.5361	3.18606	14.4106	0.000146975	0.00244771	down
USP14	1.26196	3.75248	14.4028	0.00014758	0.00245631	up
PPP2R5D	-1.26789	3.93039	14.3966	0.000148071	0.00246298	down
SLC50A1	-1.37735	3.43357	14.3942	0.000148257	0.00246459	down
IMPA2	-1.49831	3.24575	14.3918	0.000148446	0.00246624	down
PCGF5	1.98016	2.74309	14.3854	0.000148955	0.00247321	up
NABP2	-1.09954	5.37702	14.38	0.000149379	0.00247577	down
FCGRT	-1.43987	6.64433	14.3809	0.000149313	0.00247577	down
PFKFB4	-3.03405	6.98019	14.3812	0.000149286	0.00247577	down
FZR1	-1.26093	3.86031	14.3702	0.000150159	0.0024872	down
ABLIM3	-1.15931	4.37044	14.3608	0.00015091	0.00249814	down
AARS1	-1.26299	5.97357	14.3585	0.000151094	0.00249968	down
EXOSC4	-2.15367	5.05685	14.3568	0.000151234	0.0025005	down
NIPSNAP2	1.33459	7.56347	14.3546	0.000151411	0.00250192	up
LASP1	-1.21129	4.47242	14.3512	0.000151684	0.00250492	down
CCDC6	1.61836	3.4792	14.3494	0.000151831	0.00250585	up
LOC101106004	-1.9639	2.97832	14.346	0.000152105	0.00250886	down
GRK2	-1.30903	4.78186	14.3394	0.000152638	0.00251614	down
TRIM55	1.66016	4.05405	14.3378	0.000152765	0.00251674	up
DCUN1D5	1.26773	3.94151	14.334	0.000153074	0.00252027	up
MYO1F	-1.95936	2.6612	14.3329	0.000153162	0.00252027	down
YIF1A	-1.39551	6.57748	14.3317	0.000153264	0.00252044	down
SYNGR2	-1.3278	7.6367	14.3188	0.00015432	0.00253628	down
CCAR1	1.95233	3.01734	14.3168	0.000154477	0.00253735	up
NFIL3	-2.1611	4.97794	14.3146	0.000154658	0.00253881	down
KLHL41	1.98676	9.58114	14.3014	0.000155745	0.00255513	up
LIAS	1.44083	3.9413	14.2961	0.00015619	0.00256091	up
LOC114116088	2.67342	2.29446	14.2919	0.000156539	0.00256509	up
LOC105604981	3.43884	2.36462	14.2794	0.000157583	0.00257936	up
LRRC2	1.50034	5.64537	14.2792	0.000157597	0.00257936	up
DGAT2	2.10097	2.70317	14.2721	0.000158194	0.00258759	up
TIAL1	1.26155	4.06266	14.2708	0.000158299	0.00258778	up
RIOK3	1.22768	4.04854	14.2631	0.00015895	0.00259687	up
ANAPC7	1.52221	4.77588	14.2432	0.00016064	0.00262293	up
ERBIN	1.86678	2.8247	14.2373	0.000161148	0.00262967	up
EGR1	-3.06992	6.18325	14.224	0.000162286	0.00264667	down
IL4R	-1.61075	3.24254	14.2136	0.000163185	0.00265976	down
TNRC6A	2.0428	2.68397	14.2076	0.000163709	0.00266671	up
TCEA2	-1.2966	4.44658	14.2042	0.000164004	0.00266993	down
LOC101119317	1.90168	2.80042	14.2029	0.000164115	0.00267017	up
SUPT5H	-1.45114	5.18637	14.1955	0.000164768	0.00267921	down
MAN2B1	-1.77445	5.58782	14.1909	0.000165165	0.00268408	down
HDGFL2	-1.07486	4.51203	14.1879	0.000165434	0.00268686	down
PSMC6	1.40752	5.46133	14.1834	0.000165826	0.00269164	up
MS4A8	-2.59889	2.15829	14.1794	0.000166182	0.00269583	down
CCN2	-1.56479	4.77858	14.1699	0.000167018	0.0027078	down
KANK3	-1.10477	4.65066	14.1585	0.000168037	0.00272271	down
LOC101117285	1.266	4.20809	14.1526	0.00016856	0.00272798	up
FGFR1	-1.28931	4.9631	14.1534	0.00016849	0.00272798	down
STX16	1.44039	3.40542	14.1469	0.000169078	0.00273475	up
KIFC3	-1.62126	2.97159	14.1401	0.00016969	0.00274304	down
TRAPPC6A	-2.58991	2.58168	14.1331	0.000170325	0.00275168	down
PLCL1	2.50666	2.36999	14.1296	0.000170639	0.00275353	up
C20H6orf62	1.11808	4.16943	14.1304	0.000170566	0.00275353	up
ZDHHC5	-1.1864	3.81814	14.124	0.000171147	0.0027601	down
DENND10	1.69542	3.28733	14.1188	0.000171619	0.0027661	up
STRN3	1.37118	4.20379	14.1114	0.000172298	0.00277542	up
B9D2	-1.47103	3.33268	14.1071	0.000172688	0.00278007	down
CLTA	-1.22977	6.74584	14.1036	0.000173013	0.00278215	down
ACSF2	-1.33585	4.04166	14.1035	0.000173019	0.00278215	down
USP24	1.47147	3.36099	14.1003	0.000173314	0.00278413	up
INHBB	-2.04656	2.66245	14.1	0.000173344	0.00278413	down
SLC16A3	-2.06796	7.40816	14.0918	0.0001741	0.00279463	down
FAM181B	-2.87999	2.30048	14.0845	0.000174781	0.00280394	down
YKT6	-1.21713	4.86722	14.0697	0.000176162	0.00282444	down
LOC101121297	1.72867	2.99117	14.0655	0.000176556	0.00282797	up
CISH	-2.87084	5.53765	14.0651	0.000176587	0.00282797	down
IREB2	1.9149	2.76924	14.0627	0.000176817	0.00283	up
GRINA	-1.46473	4.77611	14.0465	0.000178349	0.00285285	down
EFNB1	-1.57779	3.01096	14.0369	0.000179258	0.00286573	down
NANOS1	1.80338	3.06152	14.0348	0.000179461	0.00286731	up
ADRA2B	-1.72224	3.35633	14.0257	0.000180331	0.00287955	down
GPX1	-1.08431	7.68268	14.0143	0.000181421	0.00289527	down
CISD2	1.7532	3.3615	14.0126	0.000181586	0.00289599	up
SELPLG	-2.17404	3.05783	14.0117	0.000181677	0.00289599	down
LOC101121607	1.5504	6.11433	14.0053	0.000182297	0.0029042	up
OLA1	1.4441	4.32975	14.0029	0.000182527	0.00290618	up
UFL1	1.93903	2.74498	13.9989	0.000182917	0.00291071	up
FBXO6	-1.50067	3.18967	13.9965	0.00018315	0.00291273	down
CCNL2	1.73387	5.15689	13.9941	0.000183383	0.00291311	up
EIF4A3	-1.30682	5.12736	13.9941	0.000183385	0.00291311	down
PNN	1.72933	3.84438	13.9916	0.000183627	0.00291526	up
MMADHC	1.10986	5.92763	13.9824	0.000184529	0.00292331	up
TMED4	-1.04769	5.41186	13.9821	0.000184559	0.00292331	down
BTBD2	-1.16725	5.32742	13.9839	0.000184379	0.00292331	down
CYGB	-1.85521	5.48466	13.9853	0.000184241	0.00292331	down
LRRC59	-1.62694	3.93287	13.9755	0.000185213	0.00293198	down
SIAH1	1.28933	3.73249	13.9633	0.000186409	0.00294923	up
GTF3C5	-1.30516	4.11665	13.9613	0.00018661	0.00295071	down
RNF5	-1.11163	6.2823	13.9585	0.000186889	0.00295342	down
PXDC1	-1.53979	3.26243	13.9549	0.000187251	0.00295745	down
CALCOCO1	-1.60697	6.13369	13.9317	0.000189574	0.00299241	down
CCT5	-1.41692	5.39286	13.93	0.000189743	0.00299328	down
ISG20L2	-1.67929	3.39395	13.929	0.000189846	0.00299328	down
GDI1	-1.15125	5.52949	13.9233	0.000190427	0.00300072	down
CIZ1	-1.18579	3.88367	13.9198	0.000190774	0.00300447	down
LOC101111470	-1.44433	4.40816	13.9181	0.00019095	0.00300553	down
CHORDC1	1.67555	2.99912	13.9142	0.000191346	0.00301004	up
LOC114110577	-2.79087	2.08077	13.9127	0.000191496	0.00301068	down
LOC101109032	1.46509	4.15752	13.892	0.000193624	0.0030424	up
KAT2B	1.28515	4.45372	13.8865	0.000194185	0.00304947	up
CD14	-3.22304	5.05745	13.874	0.000195487	0.00306816	down
RING1	-1.4849	5.66894	13.8729	0.000195602	0.00306822	down
FUNDC1	1.50553	4.53147	13.8711	0.000195782	0.0030693	up
AASDHPPT	1.50109	3.20995	13.8692	0.000195983	0.0030707	up
ZNF644	2.33259	2.91819	13.8548	0.000197495	0.00309263	up
LOC105603415	1.91667	2.83613	13.85	0.000197999	0.00309876	up
APH1A	-1.36816	4.78967	13.8478	0.000198225	0.00309885	down
LOC101115252	-1.67228	5.02423	13.8478	0.00019823	0.00309885	down
IDE	1.70644	2.95601	13.8385	0.000199211	0.00311242	up
LOC105602640	2.02467	2.8148	13.8277	0.000200356	0.00312498	up
NAE1	1.60327	3.07834	13.8279	0.000200343	0.00312498	up
DEDD	-1.17005	5.40639	13.8288	0.000200244	0.00312498	down
ZMYM1	2.18867	2.54907	13.8211	0.000201064	0.00313425	up
GGT5	-1.96328	3.28361	13.8174	0.000201465	0.00313873	down
LOC114109630	-1.20659	5.15365	13.8123	0.000202013	0.00314548	down
BABAM2	-1.09183	4.49585	13.8102	0.000202238	0.00314721	down
CIAPIN1	-1.55283	4.15453	13.7922	0.000204177	0.00317559	down
HACD1	1.31192	5.08553	13.7852	0.00020494	0.00318566	up
RNF167	-1.00616	5.27714	13.783	0.000205188	0.0031867	down
USP5	-1.18499	4.94143	13.7825	0.000205239	0.0031867	down
LOC101119486	-1.37638	4.04555	13.7802	0.000205485	0.00318873	down
ZCRB1	1.72106	3.77414	13.7784	0.000205692	0.00319013	up
PSTPIP2	1.12426	5.61501	13.7736	0.000206211	0.00319639	up
RAB3IL1	-1.59141	3.32504	13.7667	0.000206974	0.00320641	down
MARCHF6	1.08698	4.26029	13.7621	0.000207479	0.00321243	up
HK1	-1.18411	4.43796	13.7557	0.000208185	0.00322154	down
SMIM10L1	1.37496	6.7021	13.7466	0.000209194	0.00323534	up
RIPOR1	-1.13645	4.61985	13.738	0.000210161	0.00324846	down
TMEM101	-1.27882	4.39062	13.7328	0.000210742	0.00325466	down
FBRS	-1.48922	3.58301	13.7323	0.000210798	0.00325466	down
TOR1AIP1	1.23363	3.62474	13.7288	0.000211192	0.0032571	up
TCF25	-1.26998	6.19633	13.7277	0.000211312	0.00325711	down
SLC25A46	1.57972	3.09287	13.7264	0.000211456	0.00325751	up
FOXN2	2.22286	2.49828	13.7194	0.000212252	0.00326471	up
MRPL38	-1.72661	6.63228	13.7192	0.000212279	0.00326471	down
TPGS1	-1.93077	4.09239	13.7206	0.00021211	0.00326471	down
PRR5	-2.00047	2.78934	13.7166	0.000212565	0.00326728	down
DIO3	-2.53387	2.17156	13.7147	0.00021278	0.00326876	down
ANGEL2	2.18981	2.69708	13.7016	0.000214266	0.00328976	up
PSMD13	-1.10732	6.63274	13.6949	0.000215036	0.00329973	down
NATD1	-1.40273	5.16786	13.6931	0.000215239	0.00330101	down
BOLA3	1.83006	5.98319	13.6872	0.000215917	0.00330808	up
C1QB	-2.61994	6.68625	13.687	0.00021594	0.00330808	down
CARS1	-1.34302	4.30572	13.6768	0.000217126	0.00332439	down
PALS2	2.49811	2.34633	13.675	0.000217334	0.00332573	up
GGTA1	1.16254	4.46248	13.6612	0.000218936	0.00334838	up
RRM2B	1.74493	3.05746	13.6596	0.000219115	0.00334926	up
RPL35	-1.38376	12.1904	13.6552	0.000219627	0.00335522	down
TRMT13	2.11301	2.5873	13.6523	0.000219972	0.00335863	up
LOC114117362	4.28302	3.27892	13.6497	0.00022028	0.00336146	up
LOC101114209	-1.55354	4.12915	13.6478	0.000220503	0.00336301	down
PRDX3	1.63041	6.69494	13.6441	0.000220933	0.00336769	up
TOMM6	-1.03629	7.63527	13.6419	0.000221189	0.00336974	down
LOC101107295	-1.24811	4.86921	13.6372	0.000221745	0.00337633	down
DBT	1.82879	2.8156	13.6329	0.000222252	0.00338145	up
LOC101109195	-1.17207	4.39471	13.6292	0.000222695	0.00338145	down
NECAP2	-1.24751	4.1748	13.6293	0.000222688	0.00338145	down
NCOA5	-1.32909	3.35219	13.6306	0.000222529	0.00338145	down
PDK4	-4.25161	8.21669	13.6314	0.000222429	0.00338145	down
TAF10	-1.44815	7.05363	13.6211	0.000223663	0.00339428	down
NAT14	-1.30863	3.5983	13.6172	0.000224118	0.0033993	down
BPHL	-1.28586	5.96304	13.6085	0.000225165	0.00341256	down
RBMS2	-1.35171	3.30257	13.6079	0.00022524	0.00341256	down
PSMB3	-1.46074	7.78574	13.6054	0.000225533	0.00341513	down
LONP1	-1.04728	5.60633	13.5991	0.00022629	0.0034247	down
CWC15	1.14831	6.14594	13.5981	0.000226415	0.00342471	up
ABHD14B	-1.41841	3.81002	13.5957	0.00022671	0.00342729	down
TRMT112	-1.10631	6.88954	13.5942	0.00022689	0.00342813	down
NUDC	-1.32338	6.50355	13.5833	0.000228202	0.00344606	down
SEC23A	1.43299	3.38063	13.5759	0.00022911	0.00345616	up
IFI6	-1.56029	4.37515	13.5758	0.000229122	0.00345616	down
CEP19	2.35244	2.42139	13.5668	0.000230219	0.00347081	up
SLC3A2	-4.44926	7.6326	13.5656	0.000230373	0.00347123	down
SIGMAR1	-1.53343	3.28755	13.5619	0.000230821	0.00347609	down
RHOT1	1.50732	3.23079	13.5551	0.000231664	0.00348687	up
VEGFA	2.06214	6.67847	13.5487	0.000232454	0.00349494	up
THRAP3	1.18156	5.394	13.5491	0.000232405	0.00349494	up
FMC1	-1.15461	7.277	13.5447	0.000232944	0.00349658	down
TLNRD1	-1.35705	3.43935	13.5448	0.000232933	0.00349658	down
LOC101111036	-1.4065	3.2708	13.5454	0.000232862	0.00349658	down
LACTB	1.7914	3.92746	13.5407	0.000233446	0.00350221	up
LSMEM1	2.40683	5.01221	13.538	0.00023378	0.0035034	up
PAXBP1	1.92866	2.7404	13.5383	0.00023374	0.0035034	up
INTS1	-1.20039	3.62273	13.5316	0.000234576	0.00351341	down
MAP1LC3A	-1.3183	5.92921	13.5272	0.000235131	0.0035198	down
RIC8A	-1.20886	3.66833	13.5249	0.00023542	0.00352222	down
UBE2M	-1.17287	6.6191	13.5235	0.000235599	0.00352297	down
LOC114116144	4.8901	1.95032	13.5157	0.000236571	0.00353368	up
MRPS26	-1.39932	6.45828	13.516	0.000236539	0.00353368	down
ACADL	1.72526	3.3947	13.5014	0.000238392	0.00355685	up
BRI3	-1.46363	6.593	13.5021	0.000238301	0.00355685	down
AMPD3	-2.9464	2.77589	13.5004	0.00023851	0.00355685	down
DNAJC2	1.78813	3.89498	13.4978	0.000238847	0.00355801	up
NDUFB3	1.71047	8.15795	13.4979	0.000238836	0.00355801	up
BEST3	2.50702	2.33065	13.4931	0.000239444	0.00356499	up
NT5DC3	-2.37062	3.03679	13.4853	0.000240438	0.00357785	down
CUEDC2	-1.05882	6.28423	13.478	0.000241371	0.0035898	down
SLAIN2	1.23869	3.57589	13.4648	0.000243081	0.00361327	up
EFTUD2	-1.10458	4.76423	13.4634	0.000243256	0.00361392	down
MPP7	2.3294	2.41861	13.4594	0.000243779	0.00361974	up
HERC3	1.37596	3.37549	13.4582	0.000243932	0.00362006	up
BAD	-1.5665	4.72891	13.4572	0.000244071	0.00362016	down
OGN	1.51336	4.42109	13.4546	0.000244406	0.00362286	up
RPS12	-1.84862	10.4853	13.4538	0.000244516	0.00362286	down
PTX3	-2.72054	2.37329	13.4524	0.000244686	0.00362344	down
SPOCK2	-1.49392	5.12756	13.4374	0.000246663	0.00365075	down
LOC114118110	5.25252	2.14284	13.4319	0.000247382	0.00365942	up
EIF2S2	1.24957	6.06494	13.4228	0.000248588	0.00367529	up
PSMD2	-1.28297	6.65966	13.42	0.000248953	0.0036787	down
MYF6	-1.37392	8.32604	13.4168	0.000249379	0.00368303	down
TXN	-1.29302	7.04446	13.4079	0.000250569	0.00369862	down
DICER1	1.91354	2.72019	13.4062	0.000250792	0.00369992	up
BEX2	1.62924	5.4676	13.3965	0.000252088	0.00371705	up
SSH3	-1.73187	2.83039	13.3908	0.000252859	0.00372642	down
LOC101116157	-1.89951	2.61399	13.3883	0.000253198	0.00372942	down
USP4	-1.127	4.43794	13.3818	0.000254074	0.00374033	down
MYL6B	-2.1277	8.70632	13.3747	0.000255038	0.00375251	down
CROT	1.71324	3.00155	13.3702	0.000255656	0.00375558	up
OSBPL1A	1.17813	3.95668	13.3715	0.000255473	0.00375558	up
C2	-1.95857	2.54859	13.3707	0.000255583	0.00375558	down
P4HB	-1.60816	7.04875	13.3682	0.000255933	0.00375764	down
APBA3	-1.35529	4.28035	13.3624	0.000256718	0.00376717	down
LOC105607030	2.49329	2.73109	13.3571	0.000257446	0.00377216	up
ISCA1	1.14636	5.85676	13.3559	0.000257607	0.00377216	up
CC2D1A	-1.38821	4.0906	13.3583	0.000257288	0.00377216	down
RELB	-2.2572	3.27316	13.3564	0.000257547	0.00377216	down
IRF3	-1.38578	3.22951	13.3486	0.000258612	0.00378486	down
FLII	-1.34463	6.26841	13.3409	0.000259676	0.00379823	down
NOP2	-2.75655	4.18015	13.34	0.000259801	0.00379823	down
UHMK1	1.91751	2.70463	13.3269	0.00026162	0.0038228	up
FBXL3	1.62349	4.30989	13.3211	0.000262433	0.00383263	up
LOC114114199	5.71753	2.42612	13.3068	0.000264441	0.00385992	up
GTF2F1	-1.30322	5.33071	13.302	0.000265126	0.00386786	down
RASSF1	-1.08792	4.82165	13.299	0.000265545	0.00387192	down
LOC106991994	2.99318	2.10314	13.2913	0.000266647	0.00388593	up
TIE1	-1.23473	3.65584	13.2875	0.000267183	0.00389168	down
VWA1	-1.23882	3.69279	13.2863	0.000267358	0.00389217	down
SYCP3	2.97797	2.48333	13.2829	0.000267836	0.00389707	up
LOC101114038	1.66192	3.35268	13.27	0.000269688	0.00392195	up
POP7	-1.49735	5.33152	13.2624	0.000270789	0.00393588	down
CD3E	-1.42634	3.92346	13.2589	0.000271285	0.003941	down
NUDT15	1.46538	3.4992	13.2568	0.000271587	0.00394331	up
RPS6KB2	-1.14131	4.98311	13.2504	0.000272526	0.00395277	down
AURKAIP1	-1.49295	6.7577	13.2512	0.000272403	0.00395277	down
MOGS	-1.88883	3.26268	13.2473	0.000272969	0.00395711	down
TAMALIN	-1.45183	3.38005	13.2438	0.000273489	0.00396256	down
PPP4R2	1.57073	3.33077	13.2418	0.00027377	0.00396455	up
NFYB	1.44852	3.32863	13.2335	0.000274995	0.0039802	up
KLF15	-1.47017	4.35007	13.2312	0.000275327	0.00398291	down
LOC101114535	-3.26913	2.10467	13.224	0.000276393	0.00399623	down
LOC121819733	-2.8273	2.15205	13.2215	0.000276756	0.00399938	down
TAF7	1.23005	4.26871	13.2099	0.000278481	0.00402219	up
RHOT2	-1.51964	4.84564	13.2068	0.000278937	0.00402666	down
PEX3	1.45807	3.2453	13.2012	0.000279767	0.00403442	up
ANKMY2	1.38019	3.3249	13.2019	0.000279671	0.00403442	up
CCL16	-2.91262	3.0038	13.1965	0.000280468	0.0040424	down
SRSF5	1.70059	5.32932	13.1933	0.000280946	0.00404507	up
PLEC	-1.23885	6.64384	13.1942	0.000280817	0.00404507	down
LRRFIP2	1.34812	4.88132	13.1878	0.000281778	0.00405492	up
HOOK3	1.86345	2.75024	13.1806	0.000282855	0.00406829	up
TOMM40	-1.23228	5.76148	13.1745	0.000283783	0.00407951	down
EMC10	-1.29001	6.54366	13.1648	0.000285255	0.00409852	down
PPP1R12C	-1.46236	3.71052	13.1596	0.000286046	0.00410776	down
TNXB	-1.5431	3.93039	13.1581	0.000286284	0.00410902	down
SMIM29	-1.40091	3.18326	13.1554	0.000286692	0.00411274	down
NDUFS1	1.89225	6.12691	13.1539	0.000286928	0.00411398	up
LOC101107767	-3.08762	2.84829	13.1447	0.00028833	0.00413192	down
ECHS1	-1.14264	7.57922	13.1399	0.000289072	0.00414041	down
PJA2	1.22869	3.56553	13.1356	0.000289745	0.00414789	up
GAK	-1.57897	4.13848	13.1335	0.000290057	0.0041502	down
BLZF1	1.49535	4.19322	13.1293	0.000290718	0.00415749	up
SCPEP1	-1.84373	4.63564	13.115	0.000292943	0.00418713	down
OXLD1	-1.21298	4.70148	13.1134	0.000293196	0.00418858	down
HINT3	1.26175	3.7422	13.1094	0.000293815	0.00419524	up
PDCD6	-1.23308	3.8385	13.09	0.000296884	0.00423687	down
CBWD1	1.91881	2.69098	13.0863	0.000297461	0.0042429	up
ATP6AP1	-1.2239	5.34723	13.0841	0.000297814	0.00424574	down
TBX1	4.23737	2.63208	13.0751	0.000299251	0.00426402	up
TRIB1	-1.50969	4.62597	13.0527	0.000302847	0.00431302	down
RITA1	-1.16048	4.19718	13.0507	0.000303174	0.00431545	down
SYNE2	1.4859	4.23518	13.0472	0.000303735	0.0043212	up
PRKAR2A	1.48898	5.87502	13.0363	0.000305509	0.00433747	up
MAPK9	1.47062	3.25735	13.0366	0.000305458	0.00433747	up
ELOF1	-1.30201	5.04381	13.0392	0.000305045	0.00433747	down
SCN3B	-3.90534	2.78684	13.0368	0.00030543	0.00433747	down
DTD1	-1.21704	4.03816	13.0326	0.000306117	0.00434387	down
WAC	1.17198	3.70669	13.0313	0.000306325	0.00434458	up
CACTIN	-1.18226	3.77499	13.0286	0.000306774	0.0043487	down
FGF13	1.29478	3.8777	13.0227	0.00030773	0.00435937	up
HMGXB3	-1.82709	2.80077	13.0221	0.000307844	0.00435937	down
MECR	-1.20125	4.40689	13.0209	0.000308034	0.00435983	down
SCARA3	-1.79939	2.66714	13.0193	0.000308298	0.00436132	down
ADM	-1.29164	3.824	13.0161	0.000308825	0.00436654	down
LOC101104224	1.97359	2.63693	13.0142	0.00030913	0.00436861	up
DNTTIP1	-1.14117	7.03746	13.0108	0.000309692	0.0043743	down
LGALSL	1.21029	4.20853	13.0042	0.000310792	0.00438759	up
RWDD4	1.38579	3.4287	13.0028	0.000311034	0.00438875	up
FMNL1	-1.58297	3.08184	13.001	0.000311331	0.0043907	down
HSDL2	1.7609	4.74571	12.9952	0.000312296	0.00439827	up
PCYT2	-1.23889	4.84002	12.9949	0.000312348	0.00439827	down
SEPTIN1	-1.84031	2.63232	12.9962	0.000312129	0.00439827	down
STOML2	-1.01023	6.50995	12.9838	0.000314196	0.00442204	down
ACADSB	1.71397	3.57873	12.9806	0.000314743	0.00442747	up
CD68	-2.41654	4.80874	12.9779	0.000315196	0.00443158	down
LOC101107728	-1.09244	3.83816	12.9643	0.000317483	0.00446145	down
ZMIZ2	-1.36349	4.33506	12.9616	0.000317953	0.00446357	down
LOC105603226	-2.15155	3.15889	12.9615	0.000317958	0.00446357	down
SKAP2	1.84374	3.18914	12.9593	0.000318328	0.00446421	up
TOM1	-1.47854	5.0403	12.9599	0.000318228	0.00446421	down
TXNDC5	-1.50924	4.42523	12.9571	0.000318712	0.00446732	down
FOXN3	1.35478	3.33767	12.9507	0.000319805	0.00448036	up
PSMC1	-1.36724	7.36758	12.9445	0.000320866	0.00449294	down
ARHGAP30	-1.67283	2.97133	12.9395	0.000321717	0.00450257	down
SF3B5	-1.31998	6.79302	12.9313	0.000323135	0.00451782	down
ATG101	-1.5273	5.27813	12.9314	0.000323111	0.00451782	down
ELP5	-1.10321	5.35986	12.9239	0.000324411	0.00453335	down
THBS4	-1.82326	6.2028	12.9173	0.000325552	0.00454699	down
LSM10	-1.20749	4.83058	12.915	0.000325957	0.00455033	down
SLC9A2	2.35956	2.36636	12.9063	0.000327486	0.00456937	up
LOC121816196	2.87123	2.76381	12.9047	0.000327764	0.00457092	up
PATL1	-1.06029	4.07265	12.9027	0.000328112	0.00457181	down
LITAF	-1.35088	3.23273	12.9024	0.000328159	0.00457181	down
AMOTL2	-1.48304	3.57236	12.895	0.000329468	0.00458772	down
RILPL2	-1.38535	4.20619	12.8926	0.00032989	0.00459127	down
OS9	-1.14556	5.27415	12.8881	0.000330683	0.00459999	down
CREBZF	1.62539	2.97584	12.8854	0.000331163	0.00460434	up
TUBB2B	-1.52527	3.95434	12.8841	0.000331394	0.00460523	down
VBP1	1.41192	6.03945	12.883	0.000331587	0.00460557	up
TRIM23	1.92715	2.66883	12.8779	0.000332487	0.00461482	up
TSR3	-1.3676	5.6154	12.8773	0.000332587	0.00461482	down
AKAP7	1.63113	3.40308	12.8724	0.000333466	0.00462467	up
IL27RA	-1.48754	3.04485	12.8696	0.000333972	0.00462936	down
RMI1	2.71997	2.18927	12.868	0.000334257	0.00463098	up
PAIP2	1.50693	6.16822	12.8645	0.000334868	0.00463478	up
NEDD9	-1.38286	3.20502	12.865	0.000334782	0.00463478	down
DDX54	-1.78756	5.30824	12.8597	0.000335736	0.00464446	down
MAGT1	1.4241	3.30977	12.8527	0.000336989	0.00465945	up
KRCC1	1.40258	3.94718	12.8492	0.000337615	0.00466576	up
PLEKHA1	1.62495	2.96118	12.8479	0.000337861	0.00466683	up
LOC114117645	3.4173	2.00679	12.8423	0.000338868	0.00467838	up
TRIM7	1.79288	5.04177	12.8413	0.000339059	0.00467868	up
RABGGTB	1.34085	4.90602	12.8383	0.000339599	0.00468378	up
DDX56	-2.49094	4.1116	12.8355	0.000340104	0.0046884	down
PNPLA2	-1.70929	7.59739	12.834	0.000340383	0.00468989	down
ZNF146	1.56844	3.16916	12.8325	0.000340655	0.00469059	up
[truncated: 1,718 more rows]

## Sheet: rumen
Table S5 DEGs in 12 organs
Table S5H DEGs in rumen
Gene_ID	logFC	logCPM	LR	P alue	FDR	Up/Down
NPY	-3.76789	3.82585	64.1758	1.13795e-15	3.13267e-11	down
GAL	-3.75637	3.24171	51.5774	6.88284e-13	9.47388e-09	down
SLC26A2	3.0687	4.69677	49.6366	1.85029e-12	1.69788e-08	up
SYNE2	2.331	4.51689	44.9247	2.04762e-11	1.40922e-07	up
AK1	-2.2888	6.70878	39.9698	2.57916e-10	1.42003e-06	down
AOC1	-3.22132	3.51272	39.3184	3.60035e-10	1.6519e-06	down
CAVIN3	-2.09893	7.74732	38.2174	6.3286e-10	2.17775e-06	down
MUSTN1	-2.75531	8.82908	38.3354	5.9573e-10	2.17775e-06	down
LOC101112291	3.19782	3.95538	37.1862	1.07373e-09	2.95588e-06	up
HPGD	1.8751	5.29394	37.288	1.01908e-09	2.95588e-06	up
LOC114110209	6.37001	2.8639	36.765	1.33262e-09	3.33507e-06	up
POLR3H	-1.67925	4.87241	35.377	2.71678e-09	6.23253e-06	down
RRAS	-2.30294	8.66025	34.693	3.86025e-09	8.17452e-06	down
FOLR2	-2.08603	4.03964	33.9896	5.54087e-09	1.08953e-05	down
SNCG	-2.06884	4.14256	33.6535	6.58552e-09	1.20862e-05	down
JAM3	-2.45582	5.39246	33.2395	8.14795e-09	1.40191e-05	down
EMC9	-1.59	5.16301	32.335	1.29754e-08	2.01348e-05	down
RAC3	-1.72021	6.15239	32.1935	1.39556e-08	2.01348e-05	down
FADS2	-2.15656	4.8076	32.1021	1.46281e-08	2.01348e-05	down
LOC114113056	-2.9171	3.90514	32.2165	1.37915e-08	2.01348e-05	down
SLC31A1	1.78705	5.00011	31.0453	2.52071e-08	3.01707e-05	up
PFKM	-1.93429	4.30052	31.0891	2.46454e-08	3.01707e-05	down
SOLD1	-2.33898	5.27138	31.0812	2.47461e-08	3.01707e-05	down
RAI2	-2.49775	4.32316	30.8926	2.72706e-08	3.12805e-05	down
MIR374B	5.10932	4.14603	30.5351	3.27883e-08	3.23623e-05	up
UBE2G2	-1.79363	5.95445	30.7345	2.95855e-08	3.23623e-05	down
ACKR1	-2.4122	3.70257	30.6622	3.07093e-08	3.23623e-05	down
UCHL1	-2.48884	3.96853	30.5275	3.2916e-08	3.23623e-05	down
LOC101121285	-2.35572	8.69102	30.3498	3.60744e-08	3.42445e-05	down
DNLZ	-1.86698	5.68265	30.0618	4.18491e-08	3.84021e-05	down
RCN3	-1.8252	5.78877	29.9253	4.4901e-08	3.86275e-05	down
SGCA	-2.42069	4.78567	29.929	4.48151e-08	3.86275e-05	down
RPRM	-2.49845	3.33833	29.7858	4.82506e-08	4.02512e-05	down
OLFML2B	-2.3278	4.39813	29.4524	5.73079e-08	4.64009e-05	down
FUS	-1.43916	6.65321	29.2068	6.50492e-08	5.11639e-05	down
C1H1orf122	-1.52191	5.42332	29.1258	6.78268e-08	5.18668e-05	down
NFKB2	-1.49355	5.42573	28.9751	7.33156e-08	5.37753e-05	down
CUEDC2	-1.51559	6.12194	28.9511	7.42294e-08	5.37753e-05	down
LOC101121216	-2.95583	7.22342	28.8788	7.70509e-08	5.4388e-05	down
LOC105616742	2.02995	4.25813	28.8055	8.00252e-08	5.50754e-05	up
KLHDC8B	-1.5058	5.00545	28.6881	8.5024e-08	5.70885e-05	down
CIB2	-1.95618	5.33374	28.5319	9.21658e-08	6.04103e-05	down
LOC121816774	2.66957	3.37691	28.3776	9.98143e-08	6.3902e-05	up
LOC114116240	5.496	2.28669	28.1923	1.09842e-07	6.71961e-05	up
ECI2	-1.66774	5.70988	28.204	1.09178e-07	6.71961e-05	down
SLC48A1	-1.62234	4.8208	28.1463	1.12485e-07	6.73175e-05	down
LOC114110577	-2.04084	4.24132	27.9825	1.2242e-07	7.1704e-05	down
VEGFA	1.79606	5.23967	27.6673	1.44079e-07	8.09457e-05	up
GLIPR2	-1.73194	6.27969	27.7005	1.41625e-07	8.09457e-05	down
COPZ2	-1.87245	5.94242	27.6236	1.47373e-07	8.11405e-05	down
MIRLET7D	4.39979	3.13862	27.4387	1.62152e-07	8.75274e-05	up
LOC114117482	-2.98262	3.44505	27.0015	2.03292e-07	0.000107624	down
ANXA6	-2.04866	6.56839	26.7525	2.31256e-07	0.000120118	down
NUCB2	1.59027	4.15572	26.4498	2.70483e-07	0.000137891	up
PEPD	-1.30494	5.13788	26.1229	3.20367e-07	0.000160352	down
SRSF11	1.53031	4.70878	25.7117	3.96411e-07	0.000194871	up
CCDC124	-1.46434	6.57646	25.5582	4.29243e-07	0.000207309	down
NDUFB11	-1.71458	8.96743	25.467	4.50004e-07	0.000213589	down
LOC101110546	-2.81662	6.40733	25.3468	4.78943e-07	0.000223472	down
P4HTM	-1.60117	4.89824	25.2937	4.92325e-07	0.000225887	down
ZYX	-1.89964	8.3087	25.2068	5.14999e-07	0.000232417	down
EFEMP2	-1.70404	4.55156	25.138	5.3372e-07	0.00023698	down
DNPH1	-1.72445	6.59652	24.822	6.28761e-07	0.000274749	down
LOC114108774	6.14846	3.38338	24.6259	6.96103e-07	0.000299422	up
LOC114111288	4.72395	2.94317	24.4359	7.68233e-07	0.000313107	up
TLN1	-1.81426	6.95312	24.498	7.43851e-07	0.000313107	down
S100A4	-2.20998	8.83714	24.4564	7.60095e-07	0.000313107	down
VIP	-3.39649	4.01797	24.423	7.73412e-07	0.000313107	down
GRHPR	-1.38011	4.48295	24.2822	8.32051e-07	0.000328352	down
LOC101122801	-1.75115	5.3916	24.2755	8.34925e-07	0.000328352	down
SLC25A23	-2.19154	5.5538	24.1881	8.73711e-07	0.000338766	down
LOC105611345	-1.87937	4.5228	23.9759	9.75493e-07	0.000372977	down
SLC35A3	2.37011	3.71112	23.8084	1.06416e-06	0.000385463	up
NFE2L2	1.39673	5.21128	23.8718	1.02968e-06	0.000385463	up
MPP1	-1.31565	5.06116	23.8257	1.05465e-06	0.000385463	down
PHPT1	-1.58785	7.73351	23.8312	1.05166e-06	0.000385463	down
MCAM	-2.06994	6.7739	23.7818	1.07898e-06	0.000385757	down
CDKL4	2.85765	2.83189	23.6852	1.13454e-06	0.000396959	up
PTPN13	2.03376	3.62446	23.6774	1.13915e-06	0.000396959	up
CIART	-2.23387	3.79091	23.5804	1.19804e-06	0.000412261	down
LOC114110215	2.80254	3.4677	23.4335	1.29309e-06	0.000435812	up
PPP1R1A	-2.31451	4.78433	23.426	1.29814e-06	0.000435812	down
PSMC3	-1.43365	7.12277	23.3793	1.33002e-06	0.000441133	down
TGFB1I1	-2.02918	6.82396	23.3046	1.38271e-06	0.00045315	down
SLC25A36	1.58189	4.00217	23.1722	1.48121e-06	0.00047972	up
TEAD3	-1.50734	5.81695	23.0333	1.59218e-06	0.00050271	down
CDKN2C	-1.7151	4.48314	22.9993	1.62059e-06	0.00050271	down
PLPP7	-1.89848	3.36288	22.9938	1.62524e-06	0.00050271	down
ACSS1	-2.11461	6.08076	23.0283	1.59636e-06	0.00050271	down
LOC101117184	-2.76427	3.67791	22.8763	1.72765e-06	0.000528449	down
RAB34	-1.38833	5.17245	22.7883	1.80861e-06	0.000547134	down
MYL6	-2.40822	13.1379	22.725	1.86924e-06	0.000559328	down
GPX3	-2.44706	7.89352	22.6641	1.92935e-06	0.000571109	down
TCEA2	-1.62785	5.0415	22.6115	1.98294e-06	0.000580727	down
LOC121818498	-2.21804	3.21498	22.5838	2.01169e-06	0.000582944	down
KTN1	1.90483	4.23967	22.4133	2.19842e-06	0.000621698	up
PITPNA	-1.32704	5.22814	22.4005	2.21317e-06	0.000621698	down
ADIRF	-2.04503	9.03717	22.414	2.19762e-06	0.000621698	down
LOC114118590	3.15799	2.82765	22.0437	2.66519e-06	0.00071479	up
LOC101107315	2.33799	2.98235	22.0714	2.62696e-06	0.00071479	up
CPNE3	1.5707	4.71856	22.066	2.63441e-06	0.00071479	up
SH3YL1	1.3243	4.79552	22.0185	2.70036e-06	0.00071479	up
CARM1	-1.54757	5.50812	22.0548	2.6497e-06	0.00071479	down
LOC105604171	-2.31092	6.94683	22.0317	2.6819e-06	0.00071479	down
DRAM2	1.68107	3.82228	21.9926	2.73701e-06	0.000717591	up
TYROBP	-2.01511	6.4731	21.9688	2.77112e-06	0.000719682	down
CDH1	1.51352	5.04969	21.9395	2.81376e-06	0.000723925	up
MAL2	1.81088	5.90347	21.8731	2.91291e-06	0.000736848	up
FBXW5	-1.42055	6.13692	21.87	2.91752e-06	0.000736848	down
ETAA1	2.02097	3.26643	21.7842	3.05104e-06	0.00074394	up
MIGA2	-1.41192	4.28257	21.7825	3.0537e-06	0.00074394	down
EDF1	-1.43418	8.16729	21.7827	3.05343e-06	0.00074394	down
GMPR	-1.7228	4.66868	21.7953	3.03343e-06	0.00074394	down
SLC12A7	1.26468	4.8119	21.7328	3.13382e-06	0.000753962	up
C1QTNF2	-2.23746	3.95189	21.7232	3.14961e-06	0.000753962	down
LOC101119947	-1.3325	5.85792	21.679	3.22295e-06	0.000760187	down
NR1D1	-2.42474	5.39253	21.6743	3.23084e-06	0.000760187	down
LOC105610561	-2.04406	3.94777	21.5664	3.41793e-06	0.000797392	down
PENK	-3.34965	5.00073	21.3752	3.77617e-06	0.000873564	down
APOD	-1.6257	6.56075	21.2582	4.01394e-06	0.000920831	down
TEF	-1.34135	5.84827	21.2335	4.06592e-06	0.000925047	down
PPP1R14A	-2.40479	8.6671	21.1601	4.22459e-06	0.000953267	down
LOC114116239	4.48291	2.89471	21.1216	4.31048e-06	0.000964742	up
LOC105614720	-2.11016	3.20216	20.9351	4.75107e-06	0.00105478	down
EHD2	-1.79919	6.77448	20.8094	5.07329e-06	0.0011173	down
NCALD	-1.49693	3.83077	20.7863	5.13489e-06	0.00112189	down
TTC14	2.29703	3.34113	20.7471	5.24113e-06	0.00113609	up
FEZ1	-1.82159	3.64481	20.7192	5.3179e-06	0.00114372	down
DRAP1	-1.38424	7.02716	20.6488	5.51708e-06	0.00117736	down
PR	4.37513	4.11297	20.5759	5.73133e-06	0.00121368	up
LOC114110203	3.03825	4.22067	20.4798	6.0264e-06	0.00126642	up
LUC7L3	2.00756	4.2308	20.2552	6.77697e-06	0.00140273	up
BORCS5	-1.31897	4.50245	20.2609	6.75683e-06	0.00140273	down
FUZ	-1.52617	3.90822	20.2162	6.91655e-06	0.00141386	down
LOC105604496	-2.09415	2.92055	20.1979	6.98295e-06	0.00141386	down
CCL24	-2.87937	2.69373	20.1974	6.9848e-06	0.00141386	down
LOC101121387	-1.65806	4.82178	20.1639	7.10815e-06	0.00141797	down
LOC101122148	-1.65806	4.82178	20.1639	7.10815e-06	0.00141797	down
SEC62	1.44353	5.17933	20.1489	7.16416e-06	0.00141887	up
ILK	-1.85974	7.27883	20.1098	7.31222e-06	0.00143784	down
TIMP1	-1.53409	6.4236	20.0891	7.39168e-06	0.00144316	down
TGDS	2.33816	3.01556	20.0489	7.54863e-06	0.00144743	up
SEMA4C	-1.4695	4.74626	20.03	7.62385e-06	0.00144743	down
DKK3	-1.68573	5.29881	20.061	7.50127e-06	0.00144743	down
HOXB7	-1.85297	3.48307	20.0347	7.60511e-06	0.00144743	down
ADSS1	-1.44225	4.89909	19.981	7.82169e-06	0.00147482	down
MARCHF2	-1.34678	5.07951	19.868	8.29794e-06	0.00155397	down
MRPL54	-1.52606	6.85903	19.8456	8.3954e-06	0.0015616	down
CBX7	-1.70598	4.03795	19.7382	8.88094e-06	0.00159793	down
GNG11	-2.02116	9.14905	19.7843	8.66927e-06	0.00159793	down
ME3	-2.1247	3.43491	19.7477	8.83687e-06	0.00159793	down
LOC121818524	-2.36048	4.38863	19.7593	8.78346e-06	0.00159793	down
LOC114109518	-5.20872	6.48872	19.7537	8.80889e-06	0.00159793	down
LOC101114790	-1.81376	4.3162	19.6222	9.43676e-06	0.00168691	down
ST3GAL3	-1.40778	3.93902	19.6076	9.50921e-06	0.0016889	down
PGRMC1	1.73097	6.79604	19.5867	9.61384e-06	0.00169653	up
ZC3H11A	1.42148	4.81705	19.4965	1.00782e-05	0.00176715	up
VWF	-1.41999	5.04925	19.4481	1.03368e-05	0.00180103	down
GALNT1	1.50948	3.96234	19.4278	1.04473e-05	0.00180883	up
OGT	1.68615	3.92789	19.3287	1.10041e-05	0.00189332	up
AKIP1	-1.40442	4.61531	19.3005	1.11678e-05	0.00190956	down
FLOT2	-1.18652	6.24429	19.2699	1.13483e-05	0.00192844	down
CDKN1C	-1.98486	5.66884	19.2277	1.16016e-05	0.00194778	down
CSRP1	-2.51522	11.5421	19.2274	1.16036e-05	0.00194778	down
CCAR1	1.84931	3.38114	19.1124	1.23243e-05	0.00203694	up
BIN1	-1.38823	5.09206	19.1074	1.23567e-05	0.00203694	down
PLEKHO1	-1.73174	7.05217	19.1079	1.23534e-05	0.00203694	down
LOC101111036	-1.59969	4.00067	19.0804	1.25328e-05	0.00205366	down
ERCC1	-1.26553	6.3777	18.9278	1.35757e-05	0.0022114	down
LOC114116383	-2.95355	2.26964	18.8292	1.42963e-05	0.00231507	down
SPATA18	5.80844	3.14519	18.8033	1.44912e-05	0.00233292	up
STX8	-1.27248	5.99548	18.7415	1.49687e-05	0.00239578	down
MAF1	-1.56457	7.42673	18.6375	1.58081e-05	0.0025155	down
CHORDC1	1.62899	3.62274	18.6184	1.59669e-05	0.00252616	up
C3H12orf57	-1.40992	7.92504	18.5787	1.63034e-05	0.00255009	down
DIRAS3	-2.54106	2.75842	18.579	1.63006e-05	0.00255009	down
ATF5	-1.63518	5.63933	18.5651	1.642e-05	0.00255381	down
NDRG4	-1.4024	5.36471	18.526	1.67602e-05	0.00257761	down
C7	-1.93421	4.68558	18.5337	1.66929e-05	0.00257761	down
PPDPF	-1.45223	7.28686	18.5093	1.69077e-05	0.00258584	down
TCF25	-1.25003	6.51303	18.429	1.76357e-05	0.00263856	down
SMARCD3	-1.90571	6.55746	18.4458	1.74804e-05	0.00263856	down
HOXB8	-2.35833	3.96155	18.454	1.74052e-05	0.00263856	down
SCRG1	-2.63585	4.98997	18.4391	1.75423e-05	0.00263856	down
CSDC2	-1.78578	3.23842	18.4026	1.78818e-05	0.00266091	down
THY1	-1.52094	5.61084	18.3651	1.82372e-05	0.00269147	down
TMEM38A	-1.80326	3.37551	18.3603	1.82827e-05	0.00269147	down
LOC114117376	3.52209	2.28397	18.339	1.8488e-05	0.00270721	up
RAB3IL1	-1.58607	3.43986	18.3013	1.88576e-05	0.00274672	down
DPT	-2.29853	8.22398	18.2753	1.9117e-05	0.00276985	down
CLK4	1.80671	3.93898	18.2429	1.94447e-05	0.00280258	up
LOC101104449	1.73995	3.39512	18.2184	1.96968e-05	0.00281124	up
SNF8	-1.1239	6.00145	18.2172	1.9709e-05	0.00281124	down
RHOC	-1.349	7.42911	18.1533	2.03814e-05	0.00289217	down
LPAR6	2.82732	4.68576	18.0566	2.14434e-05	0.00299652	up
LOC114114265	2.5128	4.00097	18.0587	2.14196e-05	0.00299652	up
SRSF6	1.53577	5.0924	18.0668	2.13292e-05	0.00299652	up
CHRDL2	-3.67606	2.66704	18.0407	2.16228e-05	0.00300634	down
PIN1	-1.32139	7.53408	18.0115	2.19573e-05	0.00302487	down
LARGE1	-1.61553	3.6133	18.0099	2.19759e-05	0.00302487	down
GPBP1	1.39805	4.35656	17.9523	2.26515e-05	0.00310235	up
NCS1	-1.62095	4.53836	17.9296	2.29225e-05	0.00312393	down
TAF1D	1.56986	4.22492	17.9044	2.32288e-05	0.00313165	up
DCAF8	-1.27169	5.16602	17.8969	2.33204e-05	0.00313165	down
EHD1	-1.29126	5.70666	17.9012	2.32673e-05	0.00313165	down
DPYSL3	-1.9063	6.24894	17.8371	2.40649e-05	0.00321594	down
RND2	-1.66707	3.40254	17.8064	2.44565e-05	0.00325248	down
TACC1	-1.35772	5.49846	17.7825	2.47655e-05	0.00326266	down
CCL21	-1.99732	6.00352	17.773	2.48886e-05	0.00326266	down
LOC101115044	-2.18832	5.82521	17.7785	2.48175e-05	0.00326266	down
LOC121818351	3.22556	2.30164	17.762	2.50339e-05	0.00326615	up
CAMK2G	-1.51734	5.39861	17.741	2.53107e-05	0.00328669	down
LOC101111001	6.19228	5.71566	17.7121	2.56989e-05	0.00329177	up
PDLIM7	-1.96953	8.35197	17.7205	2.55856e-05	0.00329177	down
TUBB6	-2.28459	7.58917	17.7114	2.57085e-05	0.00329177	down
ZNF24	1.45735	3.85646	17.6807	2.6127e-05	0.00332702	up
LGALS3	-1.37778	6.79537	17.6735	2.62255e-05	0.00332702	down
HSPB2	-1.53698	4.5322	17.6282	2.68582e-05	0.00339165	down
SRPX2	-1.86845	3.03217	17.6138	2.70623e-05	0.00340182	down
LOC114116823	-1.41476	3.76504	17.6036	2.72072e-05	0.00340449	down
ZBTB47	-1.4127	5.14524	17.5868	2.74481e-05	0.00341909	down
AIFM2	-1.21797	4.54375	17.5589	2.78549e-05	0.00345413	down
RAB31	-1.44184	5.07036	17.5128	2.85385e-05	0.00349672	down
OTULINL	-1.45536	4.21035	17.5268	2.83279e-05	0.00349672	down
ADAMTSL4	-1.85614	4.50191	17.51	2.85794e-05	0.00349672	down
DNAJA1	1.50688	5.62041	17.474	2.91262e-05	0.00353223	up
PRPS1	-1.24903	4.84611	17.478	2.90651e-05	0.00353223	down
FCGR1A	-2.03705	3.17647	17.3901	3.04413e-05	0.00367553	down
EMP3	-1.98044	6.36811	17.354	3.10243e-05	0.00372955	down
LOC114115081	3.55253	2.31641	17.3213	3.15634e-05	0.00374834	up
AKAP9	2.54237	2.8775	17.3207	3.15736e-05	0.00374834	up
LOC114117365	2.23214	4.2143	17.2953	3.19975e-05	0.00374834	up
LOC121816359	1.99661	4.69919	17.3121	3.17157e-05	0.00374834	up
IRX3	1.53519	4.03516	17.3002	3.19155e-05	0.00374834	up
RANGRF	-1.12266	5.42444	17.2956	3.19928e-05	0.00374834	down
LOC121820082	3.08645	2.81573	17.2841	3.21874e-05	0.0037546	up
LOC105611446	4.39923	2.24485	17.2318	3.3086e-05	0.00377616	up
SNX31	2.79494	2.90779	17.2388	3.2964e-05	0.00377616	up
LOC121818464	1.5004	8.41535	17.2264	3.31789e-05	0.00377616	up
POLDIP3	-1.10076	5.76283	17.2255	3.31952e-05	0.00377616	down
SEPTIN9	-1.33456	7.08708	17.2343	3.30414e-05	0.00377616	down
TACR2	-2.51464	3.81108	17.256	3.26667e-05	0.00377616	down
OXR1	1.60116	4.19557	17.1821	3.39624e-05	0.0038268	up
PPP1R7	-1.12757	5.7801	17.1758	3.40753e-05	0.0038268	down
CDC37	-1.18036	7.1651	17.169	3.41964e-05	0.0038268	down
ACKR3	-1.58762	3.72042	17.1839	3.39306e-05	0.0038268	down
OST4	-1.42132	9.16326	17.067	3.60841e-05	0.00400548	down
NACC2	-1.53529	4.27594	17.0705	3.60167e-05	0.00400548	down
RTN4RL1	-1.87236	2.99753	17.0543	3.63266e-05	0.0040162	down
CLK1	2.29252	5.69963	17.0245	3.69007e-05	0.00401728	up
FZD6	1.80636	3.14099	17.0043	3.72944e-05	0.00401728	up
NDFIP2	1.34533	4.20349	17.02	3.69886e-05	0.00401728	up
LOC101123544	-1.22467	4.36135	16.997	3.74383e-05	0.00401728	down
MAFK	-1.25165	4.84095	17.018	3.7027e-05	0.00401728	down
NDUFS3	-1.2567	6.37153	17.0017	3.7346e-05	0.00401728	down
LOC101109820	-1.32296	4.2513	17.0374	3.66503e-05	0.00401728	down
C1R	-1.60729	6.18671	16.9937	3.75038e-05	0.00401728	down
NKIRAS2	-1.18189	5.05317	16.986	3.76563e-05	0.00401798	down
PPIP5K2	2.27918	2.70609	16.9596	3.81846e-05	0.00401851	up
UGDH	2.22135	6.15459	16.9754	3.78676e-05	0.00401851	up
PTMS	-1.33463	7.86953	16.9642	3.80916e-05	0.00401851	down
ISCU	-1.3676	7.41946	16.9566	3.82451e-05	0.00401851	down
MYL9	-3.06045	12.9031	16.9258	3.88695e-05	0.00406858	down
PDK2	-1.38239	4.6977	16.8905	3.95989e-05	0.00412924	down
CD24	2.36912	5.08138	16.7671	4.2259e-05	0.00438916	up
CD2BP2	-1.26327	5.43253	16.7532	4.25698e-05	0.00438916	down
CACNA1H	-1.93198	5.05531	16.7589	4.24426e-05	0.00438916	down
SLC43A1	-1.40471	4.66698	16.7338	4.30086e-05	0.00441785	down
LOC105605730	2.52238	5.79624	16.7132	4.34766e-05	0.00444932	up
TRMT61A	-1.23263	5.49456	16.6947	4.39034e-05	0.00447636	down
PIK3IP1	-1.69279	3.92458	16.6809	4.42242e-05	0.00449243	down
ANKRD12	2.31615	2.75445	16.6229	4.55964e-05	0.00460445	up
STAT6	-1.18193	5.32743	16.611	4.58835e-05	0.00460445	down
ISLR	-1.40612	4.87307	16.6127	4.58435e-05	0.00460445	down
DUSP26	-2.77206	5.30395	16.6064	4.5996e-05	0.00460445	down
WDR83	-1.09925	5.55798	16.5393	4.76514e-05	0.00474311	down
CREB3	-1.18879	6.03893	16.5364	4.77257e-05	0.00474311	down
PLA2R1	2.53229	2.97439	16.5026	4.85823e-05	0.00479363	up
CALCOCO1	-1.81925	5.90618	16.5059	4.8498e-05	0.00479363	down
EEF1A2	-2.32143	2.75915	16.4811	4.91364e-05	0.00483098	down
MYOC	-1.86177	4.57475	16.459	4.97142e-05	0.0048704	down
LOC105607350	-4.50667	2.57682	16.4466	5.00401e-05	0.00488495	down
RBM42	-1.11963	6.15571	16.417	5.0826e-05	0.00493212	down
CAND2	-2.2112	3.07659	16.415	5.08817e-05	0.00493212	down
LZTS2	-1.28337	5.428	16.402	5.12316e-05	0.00494118	down
COL14A1	-2.05838	4.90839	16.3982	5.13341e-05	0.00494118	down
INO80E	-1.21556	4.54387	16.3742	5.19868e-05	0.00498657	down
FXYD1	-1.80213	6.24569	16.3485	5.26977e-05	0.00501977	down
CARTPT	-3.21936	5.28754	16.3547	5.25262e-05	0.00501977	down
FOXF2	-2.2074	3.75851	16.274	5.48118e-05	0.00520315	down
SMDT1	-1.52256	8.25116	16.2475	5.55821e-05	0.00525814	down
GFPT2	-2.00248	3.37779	16.1937	5.71852e-05	0.00539127	down
PRKACA	-1.24962	5.79035	16.176	5.77211e-05	0.00540891	down
CERCAM	-1.33541	4.45153	16.1745	5.77652e-05	0.00540891	down
CD14	-1.39829	5.56405	16.1662	5.80201e-05	0.00541436	down
GOLGA4	1.90521	3.24002	16.1585	5.82552e-05	0.00541793	up
PPP4R2	1.48388	3.78167	16.1424	5.87523e-05	0.00544577	up
GALNT16	-1.74089	3.35185	16.091	6.03717e-05	0.00557709	down
NID1	-1.29809	4.17285	16.0786	6.07657e-05	0.00559472	down
WBP2	-1.10966	6.58852	16.0568	6.14712e-05	0.0056408	down
LOC114114908	-1.89345	8.97539	16.0498	6.16973e-05	0.00564274	down
PRPH	-2.49917	2.93778	16	6.33415e-05	0.00577394	down
RSRC2	1.34211	4.76248	15.9452	6.52045e-05	0.00586606	up
COPS6	-1.15085	6.94448	15.9533	6.49232e-05	0.00586606	down
RAD23A	-1.16089	5.7988	15.948	6.51057e-05	0.00586606	down
PAM	-1.40571	6.584	15.9481	6.51028e-05	0.00586606	down
PDK4	-2.86515	6.09962	15.9219	6.60105e-05	0.00591923	down
TRIP6	-1.08126	5.22802	15.8885	6.71841e-05	0.00598547	down
EMILIN2	-1.61087	3.26436	15.8936	6.70054e-05	0.00598547	down
MAP7D1	-1.41943	6.57797	15.8554	6.83701e-05	0.00607148	down
EMILIN1	-2.30314	5.83412	15.8453	6.87359e-05	0.00608434	down
LOC121816055	2.79627	2.85577	15.8274	6.939e-05	0.00612256	up
ARHGEF25	-1.69387	4.76332	15.8141	6.98811e-05	0.00614619	down
LOC105612575	-2.3969	3.28054	15.8038	7.02605e-05	0.00615988	down
RAB5C	-1.05283	6.58708	15.7967	7.05261e-05	0.00616354	down
NDN	-1.30868	4.2743	15.7822	7.10687e-05	0.0061913	down
LOC101108935	1.21512	4.19681	15.7017	7.41565e-05	0.00643992	up
ARHGAP5	1.73951	3.23502	15.6886	7.46722e-05	0.00646431	up
CDS1	2.16841	3.11434	15.6728	7.52983e-05	0.00649808	up
C1H3orf85	4.67406	5.26593	15.6599	7.58129e-05	0.00652205	up
LOC114115931	4.72468	1.8588	15.6041	7.8087e-05	0.00669675	up
MOB2	-1.09092	6.53979	15.5879	7.87561e-05	0.00672842	down
EIF4EBP1	-1.37292	6.64971	15.5834	7.89451e-05	0.00672842	down
GTPBP6	-1.0838	5.67269	15.5437	8.06197e-05	0.00680791	down
NINJ2	-1.67012	3.97139	15.5548	8.01462e-05	0.00680791	down
CALY	-2.04042	2.76638	15.5473	8.04676e-05	0.00680791	down
LOC114109243	2.45814	3.42404	15.4989	8.25529e-05	0.00694985	up
TNS1	-1.67047	7.26178	15.4912	8.2889e-05	0.00695686	down
VAMP2	-1.21097	5.265	15.4447	8.49541e-05	0.00710851	down
VCPKMT	1.7018	3.15892	15.4196	8.6092e-05	0.0071819	up
NEBL	1.75642	3.10667	15.3601	8.88436e-05	0.0073668	up
PEA15	-1.32812	6.766	15.3633	8.86965e-05	0.0073668	down
SAT2	-1.44617	3.71196	15.3368	8.99459e-05	0.00741354	down
MEDAG	-2.15566	5.17474	15.3397	8.98113e-05	0.00741354	down
SHISA3	-2.15237	2.57602	15.2942	9.2e-05	0.0075602	down
MARCHF7	1.50553	4.11442	15.2695	9.3208e-05	0.00761402	up
EMD	-1.08547	5.85091	15.272	9.30841e-05	0.00761402	down
LOC101109657	1.61052	3.2768	15.2399	9.46796e-05	0.00771134	up
MED29	-1.1058	6.5284	15.2284	9.52619e-05	0.00773588	down
LOC101117329	3.10591	3.54366	15.2089	9.62499e-05	0.00779313	up
C20H6orf62	1.16568	4.99542	15.1823	9.76153e-05	0.00785746	up
PSMG4	-1.20294	7.50101	15.1878	9.73311e-05	0.00785746	down
SMIM12	-1.15049	5.60556	15.1411	9.97651e-05	0.00798382	down
ATF4	-1.24119	8.21715	15.1455	9.95364e-05	0.00798382	down
NTMT1	-1.31738	4.00937	15.1247	0.000100638	0.00803033	down
LOC101113728	-1.25649	8.51438	15.0902	0.000102491	0.00815459	down
HAUS7	-1.15418	4.19045	15.0839	0.000102837	0.0081585	down
DYNC1I1	-1.83499	3.70942	15.0684	0.000103686	0.0082022	down
TPRG1L	-1.10788	7.22634	15.0495	0.000104727	0.00826082	down
CCNL2	1.42154	5.24173	15.0269	0.000105992	0.00833674	up
MRPL41	-1.36842	7.55087	15.0187	0.00010645	0.00834889	down
MXRA7	-1.53712	6.86456	14.994	0.000107854	0.00843499	down
PLEKHA1	1.28286	4.25661	14.9395	0.000111015	0.00865758	up
PSMC1	-1.13375	6.83796	14.9298	0.000111586	0.00867752	down
NPEPL1	-1.15189	5.06193	14.9136	0.000112551	0.00872793	down
PCOLCE	-1.36056	6.42759	14.8987	0.000113443	0.00877237	down
SVIL	-1.56675	5.17906	14.8926	0.000113808	0.00877595	down
LMOD1	-2.61809	8.1201	14.862	0.000115671	0.00889474	down
NDUFAF8	-1.32171	7.07587	14.8504	0.000116382	0.00892445	down
UACA	2.10334	4.33427	14.7826	0.000120643	0.00922547	up
IDO1	-2.93121	2.87302	14.7732	0.000121249	0.00924617	down
PCIF1	-1.22934	4.62156	14.7515	0.00012265	0.00932717	down
GNAI1	1.72494	4.05612	14.7292	0.000124107	0.00939305	up
LOC114115623	-6.3905	2.79297	14.7278	0.000124199	0.00939305	down
GET3	-1.37561	7.17403	14.7163	0.000124962	0.00942487	down
SHF	-1.81513	5.35814	14.6969	0.000126257	0.00949654	down
PARM1	-1.81927	4.7128	14.6791	0.000127455	0.00956052	down
CNRIP1	-1.23288	3.82027	14.6734	0.000127835	0.00956299	down
ALDH1A1	1.5984	8.33198	14.6628	0.000128558	0.00957144	up
PARP1	-1.13439	4.41985	14.6616	0.000128644	0.00957144	down
LOC114117087	4.58915	1.81743	14.6243	0.00013121	0.00963222	up
NPR3	2.08516	2.69921	14.637	0.000130329	0.00963222	up
LAGE3	-1.0074	4.76997	14.6246	0.000131191	0.00963222	down
THYN1	-1.15316	6.56867	14.6329	0.000130612	0.00963222	down
HYPK	-1.36778	8.30926	14.6254	0.000131138	0.00963222	down
U2AF1L4	-1.10348	5.44243	14.597	0.000133123	0.00973129	down
IGFBP4	-1.47286	8.73791	14.5458	0.000136795	0.0099101	down
LOC114112952	-1.58761	4.20515	14.5535	0.000136233	0.0099101	down
LOC101109919	-2.32779	2.48952	14.5494	0.000136532	0.0099101	down
CCDC8	-1.55971	5.02713	14.5315	0.000137833	0.0099591	down
RBBP8	2.49794	2.91318	14.5066	0.000139671	0.00997214	up
ARGLU1	1.44261	5.9193	14.511	0.000139347	0.00997214	up
PRMT7	-1.04459	4.7619	14.5049	0.000139792	0.00997214	down
DDX41	-1.06568	4.95856	14.519	0.00013875	0.00997214	down
NUCB1	-1.12049	7.44705	14.5013	0.000140061	0.00997214	down
DACT3	-1.54398	4.67532	14.4996	0.000140187	0.00997214	down
PRMT1	-1.07308	6.97872	14.4638	0.000142883	0.0101377	down
PPP1R12C	-1.86299	6.89838	14.4389	0.000144779	0.0102458	down
RWDD3	1.65673	3.52335	14.4027	0.000147593	0.0103153	up
TMEM41B	1.55532	3.51053	14.408	0.000147177	0.0103153	up
PRADC1	-1.11535	5.01312	14.4021	0.000147634	0.0103153	down
RPS14	-1.54397	13.1852	14.4051	0.000147403	0.0103153	down
CAVIN1	-1.57619	8.68329	14.4196	0.00014627	0.0103153	down
ENPP3	2.03281	4.93645	14.39	0.00014859	0.0103558	up
POLR3K	-1.09408	5.79659	14.3824	0.000149189	0.0103562	down
GYG1	-1.40544	5.37589	14.3804	0.000149349	0.0103562	down
COL4A2	-1.60222	6.99826	14.3536	0.000151491	0.0104784	down
NKTR	1.7995	3.27405	14.3326	0.000153189	0.0105693	up
BCL2L12	-1.2475	4.18095	14.2949	0.000156289	0.0107562	down
THRA	-1.42936	5.99029	14.2816	0.000157395	0.0108053	down
HSD17B10	-1.21734	6.63304	14.2755	0.000157908	0.0108136	down
MTARC2	1.7151	5.95949	14.1788	0.000166235	0.0112716	up
UBLCP1	1.51523	3.71226	14.1852	0.00016567	0.0112716	up
FBLN5	-1.28503	4.44537	14.1846	0.000165718	0.0112716	down
FKBP5	-2.38247	4.26663	14.1801	0.000166114	0.0112716	down
PTPMT1	-1.19836	6.15315	14.1645	0.000167499	0.0113294	down
KIF5B	1.46724	4.85544	14.1172	0.000171769	0.0115672	up
SH3BP5	-1.31833	4.38549	14.1162	0.000171855	0.0115672	down
PAXBP1	1.79559	3.15514	14.0859	0.00017465	0.0116856	up
NFE2L3	1.73453	2.96944	14.0781	0.000175371	0.0116856	up
GNA11	-1.05756	5.10618	14.0742	0.000175736	0.0116856	down
IGFBP6	-1.46675	8.20094	14.0798	0.000175218	0.0116856	down
GCC2	1.93749	2.76809	14.0695	0.000176177	0.0116867	up
KANK2	-1.49313	5.73992	14.0576	0.000177296	0.0117327	down
LOC114117364	3.89844	3.51975	14.0485	0.000178153	0.0117611	up
TET2	1.98471	2.73443	14.0261	0.00018029	0.0118737	up
REX1BD	-1.2022	7.67127	14.0198	0.000180894	0.0118851	down
RIMS3	-2.4503	2.81984	13.9939	0.000183405	0.0120213	down
ETNK1	2.28306	3.17696	13.9734	0.000185418	0.0121244	up
HNRNPUL2	-1.11623	5.87165	13.9309	0.000189654	0.012372	down
CYP1A1	4.74098	3.1387	13.9213	0.000190628	0.0123935	up
LOC105605544	-2.12032	2.49696	13.9188	0.000190884	0.0123935	down
CCNL1	1.41613	4.08738	13.9026	0.000192536	0.0124341	up
CTNNBL1	-1.00806	4.68641	13.895	0.000193315	0.0124341	down
TCEAL4	-1.12408	6.04533	13.9011	0.000192685	0.0124341	down
GAL3ST4	-1.79861	2.84471	13.8955	0.000193266	0.0124341	down
MANBAL	-1.06765	5.66069	13.8882	0.000194009	0.0124496	down
LOC121818277	1.70347	16.0999	13.8754	0.000195335	0.0125055	up
MSX1	-2.0531	2.80508	13.8591	0.000197043	0.0125856	down
DYNLL2	-1.01433	7.03862	13.7956	0.000203813	0.0129879	down
LRAT	2.61035	2.30484	13.784	0.000205079	0.0130093	up
FAM131B	-2.15869	2.49063	13.7838	0.000205094	0.0130093	down
LOC105616454	4.49506	1.75724	13.7688	0.000206747	0.013065	up
ABCD3	1.23055	4.07159	13.7653	0.000207123	0.013065	up
GNGT1	-3.90754	2.90079	13.7629	0.000207396	0.013065	down
COPS7A	-1.09423	5.31491	13.7401	0.000209928	0.0131943	down
PNN	1.58354	4.10396	13.7333	0.000210681	0.0132115	up
AARS1	-1.02514	5.6412	13.7034	0.000214072	0.0133936	down
ATP6V1F	-1.30153	7.51286	13.6888	0.000215741	0.0134675	down
USF2	-1.07141	6.26734	13.6535	0.000219832	0.0135164	down
RGS3	-1.2856	4.84442	13.6707	0.000217829	0.0135164	down
VAT1	-1.36369	6.72297	13.6698	0.000217927	0.0135164	down
CDKN2D	-1.37299	3.54524	13.6512	0.000220104	0.0135164	down
EFHD1	-1.41133	3.37716	13.6643	0.000218575	0.0135164	down
CDR2L	-1.51642	3.59653	13.644	0.000220944	0.0135164	down
SFRP5	-1.91965	2.77	13.646	0.000220716	0.0135164	down
ZBTB16	-2.28149	3.64244	13.6583	0.000219265	0.0135164	down
HSPB6	-2.57178	9.2888	13.6441	0.000220934	0.0135164	down
BTBD3	1.38859	3.69156	13.5935	0.000226974	0.0137327	up
UNC45A	-1.215	5.24088	13.6027	0.000225855	0.0137327	down
PRKCA	-1.38048	4.00269	13.5973	0.000226514	0.0137327	down
LOC101123533	-7.54096	3.65751	13.5952	0.000226759	0.0137327	down
FOXA1	2.34158	3.07923	13.5884	0.000227583	0.0137393	up
NABP2	-1.12978	5.42343	13.5655	0.000230377	0.0138483	down
FADS3	-1.51553	3.90448	13.5654	0.000230394	0.0138483	down
PNCK	-2.31103	4.19688	13.5612	0.000230912	0.0138492	down
C21H11orf54	1.50542	4.09927	13.5361	0.000234018	0.014005	up
TSPAN11	-1.83625	2.90278	13.5223	0.00023575	0.014078	down
MECOM	1.33138	3.5295	13.5071	0.000237662	0.0141461	up
LOC101117028	-1.417	5.24033	13.5051	0.000237918	0.0141461	down
TMEM161B	2.01787	2.65739	13.497	0.00023894	0.0141462	up
TSKU	1.48126	6.06792	13.4889	0.000239974	0.0141462	up
APBB1	-1.31737	4.17573	13.4904	0.000239784	0.0141462	down
NUDT7	-1.56018	4.37508	13.4916	0.000239628	0.0141462	down
MEA1	-1.18814	7.21459	13.4782	0.00024135	0.0141969	down
USP4	-1.0452	5.03133	13.4537	0.00024452	0.0143526	down
LOC114116285	4.46218	1.7513	13.4442	0.000245771	0.0143954	up
EPAS1	1.49785	6.86536	13.4321	0.000247352	0.0144551	up
LOC121818468	1.16463	7.13739	13.4284	0.000247841	0.0144551	up
CCNT2	1.73728	3.01375	13.4235	0.000248495	0.0144626	up
TPGS1	-1.36769	5.63444	13.3934	0.000252507	0.0146343	down
PYGB	-1.6737	6.33604	13.3974	0.000251976	0.0146343	down
ABL1	-1.58788	5.0142	13.3753	0.000254967	0.0147148	down
ADD2	-3.28246	1.84239	13.3581	0.000257314	0.0148192	down
BUD23	-1.07705	5.28122	13.3414	0.000259613	0.0149204	down
CNTNAP1	-1.87458	4.27062	13.3339	0.000260655	0.0149491	down
YES1	1.69942	3.3082	13.3215	0.000262387	0.0150171	up
ANGPTL2	-1.23399	4.74912	13.3145	0.000263364	0.0150418	down
LOC105607239	-2.14109	3.48292	13.3	0.000265409	0.015096	down
ATP8A1	2.02049	2.9788	13.2756	0.00026888	0.0151865	up
KLF5	1.62685	6.17083	13.2733	0.000269207	0.0151865	up
LOC101114092	-1.98437	2.52791	13.2843	0.000267645	0.0151865	down
PEG10	-2.03613	2.52704	13.2734	0.000269193	0.0151865	down
LOC114114211	2.72139	2.93542	13.2505	0.000272513	0.015287	up
ACTR1B	-1.03714	4.83983	13.2495	0.000272655	0.015287	down
PELI3	-1.81601	2.83957	13.2515	0.000272359	0.015287	down
METTL7A	1.80952	8.41005	13.2301	0.000275485	0.0154019	up
BEND5	-1.43706	4.23931	13.2278	0.000275823	0.0154019	down
DBP	-1.49336	5.96312	13.2214	0.000276772	0.0154236	down
FLOT1	-1.11815	6.4044	13.2063	0.000279015	0.0155172	down
CEBPZ	1.54105	3.30539	13.2002	0.000279918	0.015536	up
ACTB	-1.63857	11.5464	13.193	0.000281	0.0155647	down
PGM5	-1.95886	6.98751	13.1852	0.000282168	0.015598	down
LOC101119218	-2.28595	3.55509	13.1812	0.000282772	0.0156001	down
NT5E	1.31096	4.0029	13.1506	0.000287432	0.0158255	up
LOC101116302	-2.06923	2.57363	13.133	0.000290138	0.0159426	down
LOC114110907	4.51524	1.77025	13.1119	0.00029343	0.0160913	up
EHF	1.23991	4.84944	13.1038	0.000294697	0.0161252	up
FMOD	-2.03087	6.59897	13.0826	0.000298053	0.0162477	down
RAB35	-1.01649	4.8196	13.0714	0.000299837	0.0162805	down
RNF5	-1.04636	5.74513	13.037	0.000305402	0.01655	down
IL4R	-1.13427	4.65115	13.0176	0.000308581	0.0166894	down
PEF1	-1.05134	5.50959	12.9661	0.00031718	0.0170874	down
SGCE	-1.13651	4.16651	12.9696	0.000316597	0.0170874	down
EXPH5	2.35128	2.39424	12.9311	0.000323165	0.0173758	up
LOC114117664	1.9567	3.7972	12.9266	0.000323945	0.0173838	up
FOXO4	-1.3398	3.94959	12.9077	0.000327237	0.0175263	down
SGK1	1.21835	4.93454	12.8888	0.000330559	0.0176698	up
CNTFR	-1.32357	4.07279	12.8779	0.000332485	0.017704	down
OSR1	-1.91806	4.37134	12.8794	0.000332213	0.017704	down
MATR3	1.23089	5.66177	12.8493	0.000337596	0.0179415	up
LOC114116051	-1.87058	2.61389	12.8421	0.000338899	0.017976	down
LOC114111284	2.24529	2.65826	12.8082	0.000345109	0.0180618	up
PNISR	1.55056	4.61432	12.8114	0.000344518	0.0180618	up
C2CD5	1.45731	3.2054	12.8086	0.000345022	0.0180618	up
RSRP1	1.26792	5.06779	12.8294	0.000341214	0.0180618	up
C21H11orf98	-1.01461	5.07202	12.8134	0.000344142	0.0180618	down
MRPL27	-1.17176	6.53383	12.8182	0.00034326	0.0180618	down
LOC101103174	-1.30778	5.85895	12.8219	0.000342584	0.0180618	down
MRPL1	1.82749	4.24305	12.7892	0.000348632	0.0182115	up
GCLM	1.90799	4.35705	12.7614	0.000353837	0.0184053	up
ZCCHC24	-1.27107	4.77667	12.762	0.000353742	0.0184053	down
MAPRE2	-1.31595	5.8401	12.7588	0.000354347	0.0184053	down
NTHL1	-1.17042	5.02494	12.7423	0.000357485	0.0184995	down
LOC114109488	-1.51582	3.9901	12.7422	0.000357504	0.0184995	down
SYDE1	-1.32241	3.48883	12.7336	0.00035914	0.0185493	down
LOC101114750	-1.96569	2.55106	12.7021	0.000365239	0.018829	down
CCDC9B	-1.39979	4.37525	12.6702	0.000371524	0.0190815	down
TAX1BP1	1.23891	4.77796	12.6462	0.000376338	0.0192281	up
TAC1	-2.46383	3.24567	12.6499	0.000375585	0.0192281	down
PWWP2A	1.59282	3.13684	12.6345	0.000378686	0.0193053	up
HSPB8	-1.69614	7.04966	12.6234	0.00038094	0.0193843	down
LAMA3	1.54929	3.57218	12.6063	0.000384446	0.0195184	up
DMPK	-2.13904	8.54647	12.5813	0.000389615	0.0197164	down
LOC101122398	-1.41382	5.27959	12.562	0.00039366	0.0198118	down
LOC114117264	-2.48635	5.37741	12.5629	0.000393477	0.0198118	down
PDZRN3	-1.46244	4.02707	12.5559	0.000394968	0.0198414	down
FAM222B	-1.3605	3.53901	12.5406	0.000398196	0.0199671	down
ARL2	-1.20284	6.97452	12.5236	0.000401842	0.0200768	down
PFN2	-1.75206	6.55335	12.5239	0.000401774	0.0200768	down
MYO1C	-1.23122	6.51218	12.4588	0.000416036	0.0207108	down
PSME2	-1.16759	6.73379	12.4292	0.000422682	0.0209658	down
CZIB	-1.23153	6.1131	12.4312	0.000422217	0.0209658	down
LOC106991591	1.55543	3.15743	12.4004	0.000429239	0.021101	up
EML1	-1.12102	4.14465	12.4007	0.000429177	0.021101	down
BANF1	-1.20731	8.65833	12.4004	0.000429236	0.021101	down
NDUFA4	-1.73835	7.54209	12.409	0.000427276	0.021101	down
LOC114118103	-4.20991	6.28569	12.4025	0.000428757	0.021101	down
ADAMTSL3	-1.95637	3.02027	12.3967	0.000430105	0.0211058	down
INPP5A	-1.50913	6.89963	12.3571	0.000439305	0.0215189	down
NFATC4	-1.32707	3.80996	12.3466	0.000441779	0.0216016	down
LOC101106419	-1.25088	7.66452	12.3342	0.000444735	0.0216962	down
LOC101111593	-1.268	8.05243	12.3319	0.000445289	0.0216962	down
TIMP2	-1.54421	7.96451	12.3267	0.000446522	0.0217179	down
APLP1	-1.4251	3.15371	12.3149	0.000449352	0.021817	down
SCARA5	-2.1448	4.62493	12.3045	0.000451865	0.0219003	down
LOC105605886	2.37558	2.42689	12.2714	0.000459963	0.0221609	up
NBN	1.57912	3.21019	12.2774	0.000458481	0.0221609	up
TMEM33	1.57456	3.24323	12.2703	0.000460219	0.0221609	up
AXL	-1.06137	4.09364	12.2693	0.000460461	0.0221609	down
LOC101119740	-3.00768	3.80777	12.2477	0.000465842	0.0223808	down
TIA1	1.38716	3.76242	12.2418	0.000467302	0.0224118	up
RNPEPL1	-1.08979	6.52451	12.2188	0.000473101	0.0226111	down
PTK2B	-1.14115	4.30485	12.22	0.00047279	0.0226111	down
FGF11	-1.43918	3.34433	12.1892	0.000480672	0.0228539	down
TUBA1A	-1.63752	6.41333	12.1944	0.000479322	0.0228539	down
MAP1LC3C	-4.32335	3.03453	12.1897	0.000480545	0.0228539	down
SMC3	1.55462	3.4206	12.1715	0.000485263	0.0230324	up
LOC114111381	3.19509	2.68772	12.1596	0.000488351	0.0231391	up
LOC101112822	-2.55425	6.20608	12.1444	0.000492356	0.0232888	down
FKBP1A	-1.09885	8.23334	12.1404	0.000493411	0.0232987	down
SLC35D1	2.20703	4.30716	12.1089	0.000501809	0.0236546	up
LOC121817213	4.71263	1.87073	12.0851	0.000508259	0.0239177	up
IL6ST	1.2244	3.97645	12.0635	0.000514186	0.0241142	up
ESRP2	1.01046	4.97825	12.0658	0.000513543	0.0241142	up
THTPA	-1.10016	4.36491	12.0591	0.000515403	0.0241301	down
KIF3A	1.61271	2.93428	12.0354	0.000521998	0.0243922	up
FIBIN	-1.24483	4.53349	12.0326	0.000522772	0.0243922	down
LOC105612017	-1.58717	4.45496	12.0293	0.000523712	0.0243947	down
TM4SF4	-2.55076	2.11618	12.0059	0.00053032	0.0246192	down
LOC114110519	4.90264	1.95102	11.9894	0.000535026	0.0246323	up
KIAA1217	1.28745	3.45629	11.9893	0.000535077	0.0246323	up
CD63	-1.15684	8.96228	11.9952	0.000533379	0.0246323	down
LGALS1	-1.98807	9.02532	11.9964	0.000533023	0.0246323	down
NDUFA13	-1.26498	8.70399	11.975	0.0005392	0.0247807	down
FIS1	-1.25232	8.04617	11.9432	0.000548478	0.0251232	down
CHCHD6	-1.36703	4.8254	11.9356	0.000550722	0.0251841	down
LOC101108592	-1.39064	4.02795	11.9236	0.000554284	0.0253022	down
LOC121819959	-3.0166	2.74869	11.9207	0.000555142	0.0253022	down
LOC114117066	4.70346	1.86504	11.8951	0.000562804	0.0254513	up
ASRGL1	-1.22689	4.76783	11.9	0.000561344	0.0254513	down
PGAM1	-1.56065	7.04716	11.8944	0.000563036	0.0254513	down
AMIGO1	-1.57242	2.87994	11.9004	0.000561229	0.0254513	down
CCDC24	1.74043	3.22989	11.848	0.000577236	0.0259258	up
FBL	-1.06978	6.48462	11.8452	0.000578097	0.0259258	down
TUBB2B	-1.20303	4.88613	11.8447	0.000578243	0.0259258	down
SEPTIN6	-1.38613	4.90314	11.8519	0.00057601	0.0259258	down
PALS1	1.58993	2.93093	11.8376	0.000580456	0.0259827	up
XPO1	1.22356	3.7408	11.8147	0.00058765	0.0262195	up
FKBP8	-1.07164	7.53635	11.8163	0.000587151	0.0262195	down
USP16	1.37392	3.67903	11.8006	0.00059211	0.0263331	up
PTBP3	1.4528	3.19059	11.7869	0.000596506	0.0264858	up
FBP1	1.33824	4.94298	11.7629	0.000604236	0.0266295	up
CAPG	-1.11875	4.9429	11.7625	0.000604348	0.0266295	down
MRPL23	-1.15318	7.88712	11.7712	0.000601552	0.0266295	down
LOC101108197	-1.2553	7.27739	11.7559	0.000606513	0.0266295	down
SPON2	-1.56278	6.55848	11.7623	0.000604409	0.0266295	down
LOC101103412	-2.52684	2.03861	11.7563	0.000606367	0.0266295	down
LOC105610550	-3.69051	1.69568	11.7615	0.000604687	0.0266295	down
NKX2-2	-1.80626	2.82814	11.7443	0.000610314	0.0267537	down
SNRNP35	-1.06453	4.53582	11.7298	0.000615069	0.026908	down
BZW1	1.31338	5.13864	11.705	0.00062331	0.0271612	up
ESYT1	-1.29432	5.07634	11.7043	0.000623557	0.0271612	down
LOC121816987	1.67213	10.4176	11.696	0.000626341	0.0271964	up
HIRIP3	-1.1767	3.64544	11.6983	0.000625575	0.0271964	down
LOC114113213	-6.49004	8.47358	11.6868	0.00062946	0.0272888	down
PLK2	1.36917	4.44688	11.6838	0.000630466	0.0272895	up
IQGAP2	1.53045	4.18218	11.6798	0.000631815	0.0273049	up
LOC114111291	4.50322	1.76858	11.6661	0.000636486	0.0273779	up
TNIP1	-1.09299	5.56426	11.6677	0.00063593	0.0273779	down
LOC114111371	5.06366	2.05743	11.6586	0.000639078	0.0274465	up
GNAI2	-1.18715	7.06348	11.6515	0.000641502	0.0274649	down
MYOM1	-2.12159	3.82294	11.6522	0.000641257	0.0274649	down
PXMP2	-1.13574	4.18994	11.6415	0.000644982	0.0275282	down
ROMO1	-1.2403	9.20478	11.6424	0.000644646	0.0275282	down
SARAF	1.17552	6.13183	11.6327	0.000648029	0.0276154	up
HSPA4L	1.85378	2.92321	11.6198	0.000652551	0.0276585	up
AP2M1	-1.00578	7.33477	11.6183	0.000653057	0.0276585	down
SH3BGRL3	-1.40796	8.53258	11.6194	0.000652686	0.0276585	down
LOC101118647	-1.40949	6.982	11.626	0.00065036	0.0276585	down
WIF1	5.24505	2.88423	11.6106	0.000655764	0.0276879	up
LOC101122788	2.4797	3.61545	11.5865	0.000664309	0.0280058	up
MAPK6	1.99555	3.71581	11.5702	0.00067018	0.0282101	up
SWSAP1	-1.01752	4.00295	11.5519	0.000676817	0.0283903	down
ZNF358	-1.05708	5.39104	11.5525	0.000676564	0.0283903	down
BORCS6	-1.11755	3.71663	11.5498	0.000677555	0.0283903	down
FMC1	-1.05202	7.49723	11.5338	0.000683431	0.028593	down
LOC114118018	2.19092	2.3766	11.5197	0.000688607	0.0287658	up
LOC101105958	-1.06387	4.16381	11.5145	0.000690538	0.0288028	down
HSD17B12	1.51312	4.03487	11.5051	0.000694038	0.0288237	up
MEF2D	-1.05015	4.07268	11.5009	0.000695618	0.0288237	down
SMIM27	-1.06324	6.70226	11.5036	0.000694616	0.0288237	down
PIAS3	-1.07759	3.89999	11.4992	0.000696276	0.0288237	down
CCDC107	-1.17786	5.80413	11.5004	0.000695818	0.0288237	down
MIA2	1.6566	3.59051	11.4781	0.000704196	0.0291078	up
DPM2	-1.0847	5.11376	11.4672	0.000708338	0.0292351	down
IDH2	-1.59057	7.31601	11.4611	0.00071067	0.0292875	down
PRG4	-3.85438	2.16076	11.4515	0.000714374	0.0293961	down
SACM1L	1.21173	3.72203	11.4418	0.00071809	0.0295049	up
TNXB	-1.71457	4.87637	11.4175	0.000727548	0.029849	down
PIGY	5.29237	2.18626	11.3864	0.000739827	0.0302625	up
LOC114110475	-1.10207	7.80524	11.3874	0.000739436	0.0302625	down
FGFR2	1.07758	3.88388	11.3732	0.000745124	0.030434	up
SPEG	-1.69569	6.15529	11.3634	0.000749074	0.03055	down
HEBP1	-1.13033	4.86156	11.3476	0.000755448	0.0307644	down
SLC35A1	1.24113	3.7762	11.3411	0.000758112	0.0308273	up
CELSR1	1.79173	3.04868	11.3315	0.000762046	0.030896	up
DIPK2A	1.69515	2.8252	11.3114	0.000770344	0.0310436	up
TMED5	1.42867	3.18668	11.3199	0.000766818	0.0310436	up
GPR160	1.38966	3.25202	11.3163	0.000768312	0.0310436	up
SLTM	1.25347	3.69308	11.3098	0.000770996	0.0310436	up
CNPPD1	-1.0272	4.9095	11.309	0.000771326	0.0310436	down
CCDC167	-1.12301	5.80477	11.2932	0.000777901	0.0312625	down
SCGB1A1	12.2208	12.404	11.2862	0.000780868	0.0312795	up
NUDT12	2.04698	2.96019	11.277	0.000784721	0.0312795	up
SREK1	1.61734	2.89363	11.2789	0.000783919	0.0312795	up
NEURL2	-1.32424	3.48303	11.2795	0.000783694	0.0312795	down
KCTD15	-1.35151	5.64011	11.276	0.00078514	0.0312795	down
FAM178B	-2.00118	2.35427	11.284	0.000781795	0.0312795	down
C1S	-1.60586	6.11644	11.2722	0.000786748	0.0312982	down
TPI1	-1.27891	7.94465	11.2529	0.000794995	0.0315807	down
TNFRSF1B	-1.05594	4.13103	11.2376	0.000801588	0.0317967	down
HMGN5	2.53918	2.46377	11.2089	0.000814056	0.0322448	up
HOOK1	1.88143	2.89457	11.172	0.000830399	0.0327978	up
AOX1	1.3895	6.04297	11.1649	0.000833604	0.0328772	up
MICAL3	-1.18746	3.83197	11.1492	0.000840673	0.0330612	down
LOC101111470	-1.32851	5.74273	11.1436	0.000843226	0.0331144	down
RASSF9	2.32707	2.27326	11.1371	0.000846195	0.0331738	up
ZNF638	1.34759	3.49809	11.135	0.000847151	0.0331738	up
LRRCC1	1.97105	2.53245	11.128	0.000850357	0.0332049	up
MAP4	-1.02158	6.28246	11.1297	0.000849572	0.0332049	down
ERMP1	1.34668	4.46887	11.1208	0.000853651	0.0332562	up
CA14	-2.38222	2.11369	11.1199	0.000854087	0.0332562	down
SESN3	1.66392	3.02643	11.1083	0.000859438	0.0333232	up
GAP43	-2.33699	2.43051	11.1101	0.000858591	0.0333232	down
GALNT15	-2.60326	2.73836	11.0981	0.000864149	0.0334587	down
LOC101108787	2.22137	3.29439	11.0769	0.000874096	0.0336075	up
MPZ	-2.60482	2.07377	11.0779	0.000873612	0.0336075	down
ORAI3	-1.4846	3.72246	11.0598	0.000882195	0.0337259	down
OSR2	-2.04804	2.41108	11.0581	0.000883014	0.0337259	down
ESM1	-2.4291	2.15217	11.0575	0.000883301	0.0337259	down
PYGM	-2.61258	4.83231	11.0594	0.000882389	0.0337259	down
LOC114114516	-2.75482	2.45061	11.0606	0.000881837	0.0337259	down
HCFC1R1	-1.13317	7.36963	11.0519	0.000885951	0.0337803	down
NRAS	1.26046	3.70734	11.0424	0.000890517	0.0339074	up
PON3	6.28827	4.72523	11.0014	0.00091044	0.0345665	up
LMO7	1.6974	3.58831	10.9969	0.000912656	0.0345665	up
LOC101120525	1.53949	3.05038	10.9939	0.000914104	0.0345665	up
TRPV4	1.80587	2.97189	10.9866	0.000917707	0.0346551	up
KCNF1	-2.22482	4.49308	10.9772	0.000922412	0.034785	down
PHC2	-1.01774	5.57811	10.9625	0.000929759	0.0349115	down
TBC1D1	-1.05816	3.93666	10.9584	0.000931817	0.0349115	down
DAAM2	-1.84578	6.08885	10.9677	0.000927131	0.0349115	down
TAGLN	-2.66755	13.0025	10.9578	0.000932107	0.0349115	down
SCARA3	-1.43263	3.43906	10.9462	0.000937979	0.0350837	down
UBL5	-1.21122	9.37308	10.9383	0.000941971	0.0351852	down
ZER1	-1.03271	3.99887	10.9315	0.00094543	0.0352666	down
RNF39	-1.25299	3.95142	10.9228	0.000949882	0.0353847	down
SRF	-1.59782	5.99295	10.9092	0.000956873	0.035597	down
ADSS2	1.27614	4.14504	10.9033	0.000959911	0.0356618	up
P3H3	-1.02004	4.14924	10.8667	0.000979094	0.0363254	down
ZBTB33	1.69813	2.74867	10.8577	0.000983838	0.0363996	up
SOX2	1.24293	6.18397	10.8554	0.000985058	0.0363996	up
NOL3	-1.37696	4.37895	10.8597	0.000982801	0.0363996	down
EFEMP1	-1.10338	5.24294	10.8461	0.000990022	0.0365339	down
PRLH	-6.90249	3.15658	10.8389	0.000993897	0.0366278	down
LIMA1	1.35515	4.48832	10.8342	0.000996406	0.0366712	up
KRT7	4.4116	4.72721	10.8084	0.00101042	0.036989	up
LOC105607297	1.43503	3.12711	10.7861	0.00102267	0.037388	up
LOC105608129	5.3252	2.21848	10.7745	0.00102906	0.0375219	up
SLC5A3	1.98856	2.44985	10.7644	0.00103471	0.0376778	up
NSRP1	1.59142	3.18544	10.7595	0.00103747	0.0377285	up
LOC101108428	-1.63502	3.30345	10.747	0.00104447	0.0379329	down
LOC114117669	4.72352	1.86483	10.7417	0.00104751	0.0379931	up
LIFR	1.61314	3.1192	10.7295	0.00105439	0.0381924	up
ROR2	-1.35604	3.81748	10.7102	0.00106547	0.038442	down
ZFC3H1	1.77028	2.67214	10.7073	0.00106711	0.0384509	up
MACIR	2.07634	4.19504	10.7036	0.0010693	0.0384794	up
VMO1	8.14316	8.55184	10.7008	0.00107088	0.0384859	up
CREBZF	1.34476	3.21811	10.6972	0.00107296	0.0385105	up
ARFRP1	-1.26642	6.18967	10.6838	0.0010808	0.0387412	down
LOC101119317	1.31363	3.22196	10.6635	0.00109273	0.0391179	up
ZNF644	1.5957	2.97198	10.655	0.00109776	0.039247	up
LDB1	-1.02041	5.80424	10.6484	0.00110167	0.0392847	down
DIP2C	-1.22922	3.78955	10.65	0.00110074	0.0392847	down
MIER1	1.42843	3.86864	10.6415	0.00110579	0.0393348	up
LOC105605487	2.28241	2.35697	10.6345	0.00110996	0.0393526	up
SOX13	1.16809	3.87904	10.6309	0.00111215	0.0393526	up
SERF2	-1.3192	11.0863	10.6342	0.00111013	0.0393526	down
CEP295	2.02176	2.43728	10.6198	0.00111886	0.0394032	up
PTEN	1.15085	3.65882	10.6207	0.00111828	0.0394032	up
L1CAM	-1.64217	2.68203	10.619	0.00111932	0.0394032	down
TPBG	-1.97847	2.85647	10.6255	0.00111537	0.0394032	down
SCG2	-2.20729	2.5475	10.6167	0.00112074	0.0394032	down
LOC101116336	5.86836	5.52116	10.604	0.00112843	0.0394922	up
HPS5	1.44575	3.01964	10.6083	0.00112584	0.0394922	up
OXLD1	-1.08498	4.61764	10.604	0.00112842	0.0394922	down
NDUFA11	-1.46301	8.6154	10.6031	0.001129	0.0394922	down
PSD	-2.12791	4.47841	10.5967	0.00113292	0.0395788	down
VMA21	1.11978	4.03114	10.5816	0.00114216	0.0397149	up
LOC443313	-5.23461	7.71951	10.585	0.00114007	0.0397149	down
AKT1	-1.02776	7.15819	10.5745	0.00114657	0.0397532	down
IRX5	1.4448	3.27228	10.5681	0.00115058	0.0397985	up
FAM133B	1.35447	3.31791	10.5588	0.00115638	0.0398838	up
TRPT1	-1.27997	3.30583	10.5476	0.00116341	0.0398838	down
LOC101105208	-1.43635	4.51744	10.5533	0.00115982	0.0398838	down
NGB	-1.74219	2.52367	10.5565	0.00115782	0.0398838	down
LOC114112488	-2.53862	4.38576	10.5407	0.00116773	0.0398838	down
LOC114112701	-2.53862	4.38576	10.5407	0.00116773	0.0398838	down
LOC121818851	-2.53862	4.38576	10.5407	0.00116773	0.0398838	down
LOC121818852	-2.53862	4.38576	10.5407	0.00116773	0.0398838	down
UBB	-1.1995	10.3415	10.5274	0.0011762	0.0401046	down
GNAO1	-1.69134	2.58295	10.5237	0.00117856	0.0401046	down
TPM2	-2.625	12.1949	10.525	0.00117772	0.0401046	down
NFAT5	1.60282	2.83037	10.51	0.00118733	0.0403531	up
ALKBH7	-1.05261	6.23954	10.5042	0.00119102	0.0404287	down
STX16	1.04815	3.85731	10.4986	0.00119463	0.0405012	up
SLC6A17	-2.24119	3.52046	10.4843	0.00120393	0.0407663	down
PID1	-1.08803	3.80279	10.4527	0.00122468	0.0413265	down
RPS21	-1.30412	12.1936	10.4448	0.00122996	0.0414437	down
HBS1L	1.07884	3.82097	10.4416	0.0012321	0.041465	up
PPP1R12B	-1.90748	6.78634	10.4347	0.00123671	0.0415694	down
LOC101120395	3.41311	1.79495	10.43	0.00123985	0.0416243	up
SFTPA1	9.69161	5.75285	10.3773	0.00127572	0.0425173	up
GPR155	4.37593	4.2994	10.3834	0.00127151	0.0425173	up
CEP83	2.2361	2.32453	10.3804	0.00127363	0.0425173	up
PLIN4	-2.45202	5.07656	10.379	0.00127455	0.0425173	down
ASB2	-1.94213	6.4526	10.3594	0.00128817	0.0427767	down
FGFR1OP2	1.44493	3.07229	10.3548	0.00129139	0.0428321	up
LOC101117542	1.48873	4.24543	10.3505	0.00129438	0.0428795	up
CEP57L1	1.8538	2.5205	10.3151	0.00131947	0.0435015	up
PSMD8	-1.01827	6.42974	10.3157	0.00131903	0.0435015	down
SRPK3	-2.16639	2.42521	10.3152	0.00131937	0.0435015	down
MAP1A	-1.76894	4.84971	10.3067	0.00132549	0.0436476	down
LRRN4CL	-1.06232	4.7301	10.2966	0.00133278	0.0437888	down
PCOLCE2	-2.05773	5.29379	10.2963	0.00133296	0.0437888	down
FMNL2	1.43815	3.48825	10.2879	0.00133904	0.0439363	up
FNDC3A	1.18629	3.51894	10.2224	0.00138744	0.0453395	up
SMTN	-2.23288	8.83368	10.2211	0.0013884	0.0453395	down
MARVELD1	-1.03582	5.18745	10.193	0.00140976	0.0458198	down
MIR25	2.04674	2.47714	10.1901	0.00141194	0.0458364	up
DPM3	-1.271	8.52102	10.1864	0.00141482	0.0458759	down
GUF1	1.5071	3.12008	10.1768	0.00142222	0.0460075	up
LOC114115633	-2.09178	2.94035	10.1768	0.0014222	0.0460075	down
PRPF39	1.46379	3.78787	10.1686	0.00142855	0.046158	up
CDHR4	3.80946	3.46617	10.1655	0.0014309	0.0461596	up
TENT5B	-1.38843	5.77409	10.1642	0.00143195	0.0461596	down
CTSH	-1.1398	5.61245	10.1596	0.00143551	0.04622	down
FKBP10	-1.40471	3.66819	10.1559	0.00143842	0.0462597	down
LOC105609197	-1.793	2.63104	10.153	0.0014407	0.046279	down
UHMK1	1.43797	2.99755	10.1415	0.00144966	0.0464583	up
PRRG4	3.42851	2.73168	10.1382	0.00145231	0.0464891	up
FAM174A	2.51619	3.15612	10.1144	0.00147118	0.0467009	up
MXD4	-1.0055	5.23759	10.1127	0.0014725	0.0467009	down
PFN1	-1.31126	10.3316	10.1255	0.00146229	0.0467009	down
CRLF1	-2.24392	2.42146	10.1224	0.00146475	0.0467009	down
GYS1	-1.21739	4.85222	10.1014	0.00148156	0.0469342	down
STX10	-1.11498	3.64842	10.0985	0.00148392	0.0469548	down
EPCAM	1.73713	5.58811	10.0892	0.00149143	0.0471386	up
YOD1	1.87387	2.49669	10.0772	0.00150118	0.047338	up
C11H17orf49	-1.22968	5.97022	10.0782	0.00150037	0.047338	down
GRHL2	2.13468	2.63769	10.072	0.00150538	0.0473443	up
TMEM260	1.41561	2.98041	10.0706	0.00150654	0.0473443	up
TESC	-1.48038	3.3849	10.0583	0.00151666	0.0475536	down
LOC114113449	1.79663	3.31086	10.0471	0.00152589	0.0477442	up
SELP	-1.78328	2.42632	10.0467	0.0015262	0.0477442	down
LOC114114268	2.75047	2.16849	10.0436	0.00152878	0.0477704	up
MSMO1	1.26192	5.60108	10.0413	0.00153073	0.0477771	up
MAGT1	1.1778	4.51615	10.0371	0.00153423	0.0478321	up
SLC27A2	2.63726	2.73197	10.0333	0.00153734	0.047875	up
CHD9	1.82261	2.74769	10.0298	0.0015403	0.0479127	up
LOC101123672	-1.59085	4.18044	10.025	0.0015443	0.0479289	down
LOC114117814	6.60053	6.20905	10.0092	0.00155763	0.0482884	up
BLOC1S1	-1.16337	7.63031	10.0045	0.00156156	0.0483557	down
MSS51	3.70745	2.88823	9.99403	0.00157049	0.0485098	up
SENP6	1.75954	4.1095	9.99402	0.00157049	0.0485098	up
EIF1	-1.03559	9.56687	9.99246	0.00157182	0.0485098	down
DGKG	-1.86076	2.49554	9.97998	0.00158251	0.0487304	down
ODF3B	7.14893	4.72121	9.95314	0.00160576	0.0492259	up
PRPF40A	1.40367	3.52664	9.9532	0.0016057	0.0492259	up
MAP2K5	-1.0304	3.82179	9.95552	0.00160368	0.0492259	down
ZNF354A	2.08457	2.42468	9.94666	0.00161141	0.0493443	up
WSB1	1.09604	5.21868	9.93849	0.00161858	0.0494538	up
THSD8	-1.00558	4.28495	9.94046	0.00161685	0.0494538	down
LOC101110099	13.9447	9.92266	9.91983	0.00163507	0.0497742	up
PHKG1	-1.56959	2.70523	9.91439	0.00163992	0.0497742	down
MYH2	-3.4842	2.21698	9.91753	0.00163712	0.0497742	down
NUFIP2	1.52268	2.82326	9.90566	0.00164772	0.049901	up
THOC1	1.4789	3.21091	9.90765	0.00164593	0.049901	up

## Sheet: skin
Table S5 DEGs in 12 organs
Table S5I DEGs in skin
Gene_ID	logFC	logCPM	LR	P alue	FDR	Up/Down
LOC114111402	-4.78557	7.32221	43.3395	4.60207e-11	1.2669e-06	down
LOC101109397	-2.50969	4.527	28.6887	8.49997e-08	0.00116998	down
LOC101109939	5.32627	3.12341	27.4444	1.61675e-07	0.00135388	up
LOC114108656	-2.18022	4.61415	27.0651	1.96721e-07	0.00135388	down
LOC114109259	4.35206	3.65151	25.4109	4.63289e-07	0.00188815	up
LOC101112291	1.55045	5.00664	25.3421	4.80113e-07	0.00188815	up
LOC114117259	-3.25493	9.92582	25.489	4.44909e-07	0.00188815	down
HOXA9	4.60185	3.56517	25.0262	5.65576e-07	0.00194622	up
PI16	1.97189	6.41022	23.6263	1.1698e-06	0.00314824	up
LOC114112952	-1.63611	4.56599	23.4864	1.25797e-06	0.00314824	down
APLN	-1.81755	3.34206	23.6773	1.13918e-06	0.00314824	down
LOC114116260	1.88252	3.90277	23.2475	1.42439e-06	0.00326766	up
GNG8	-2.10705	3.29996	22.5454	2.05239e-06	0.00434617	down
LOC114110209	1.82701	4.22019	21.2829	3.96248e-06	0.00779164	up
LOC114117226	10.7758	6.73105	21.0872	4.38851e-06	0.00805408	up
LOC121820164	4.1519	2.3715	20.6514	5.50968e-06	0.00892212	up
ADAM33	2.09652	4.49475	20.6708	5.45407e-06	0.00892212	up
KCNMA1	-1.43309	4.07411	19.7853	8.66455e-06	0.0132515	down
LOC101110208	6.69372	4.2505	19.4914	1.01053e-05	0.0137114	up
RPS12	-2.34286	12.4373	19.6167	9.46399e-06	0.0137114	down
LOC114117623	-4.73719	2.13624	19.4256	1.04595e-05	0.0137114	down
RPL36	-2.33114	12.4242	18.998	1.30853e-05	0.0163739	down
LOC101123533	-6.84157	4.8337	18.2432	1.94417e-05	0.02327	down
LOC121819410	4.96733	2.42692	17.8324	2.41245e-05	0.026565	up
CBFB	-1.30119	5.73758	17.848	2.3927e-05	0.026565	down
ATF5	-1.42105	6.27818	16.8792	3.9835e-05	0.0406154	down
DYNLL2	-1.4526	6.49772	16.8813	3.97921e-05	0.0406154	down
LOC114108766	-2.68609	8.9299	16.7641	4.23259e-05	0.0416139	down
ELN	1.94485	5.64433	16.66	4.47147e-05	0.0424466	up
BAX	-1.23998	5.6355	16.5865	4.64805e-05	0.042652	down
LOC114109518	-5.92529	8.04671	16.5011	4.8621e-05	0.043177	down
LOC114112992	-2.22873	2.45993	16.3199	5.34993e-05	0.0460245	down
LOC114108601	-2.15053	5.36125	16.2514	5.54698e-05	0.0462735	down
MRPS18C	-1.53495	6.76073	16.1396	5.88419e-05	0.0462817	down
LOC114116976	-2.55336	3.11178	16.1646	5.80699e-05	0.0462817	down

## Sheet: spleen
Table S5 DEGs in 12 organs
Table S5J DEGs in spleen
Gene_ID	logFC	logCPM	LR	P alue	FDR	Up/Down
GPNMB	-3.07474	6.84338	96.7389	7.90986e-23	1.08875e-18	down
PGLYRP1	-6.40384	3.74844	97.755	4.73475e-23	1.08875e-18	down
KNG1	-5.6571	4.39448	86.3878	1.47896e-20	1.35714e-16	down
CATHL3	-6.54821	4.04988	84.4599	3.92086e-20	2.69844e-16	down
BAC5	-7.63266	5.42711	78.6064	7.58024e-19	4.17353e-15	down
AHSG	-6.8499	4.06256	76.4474	2.26158e-18	1.03765e-14	down
CATHL1B	-6.6137	5.32668	65.5908	5.54962e-16	2.18251e-12	down
LOC101112427	-7.10108	4.49007	65.1332	7.00037e-16	2.40892e-12	down
MPO	-4.90701	3.90495	64.5781	9.27808e-16	2.83796e-12	down
LOC101105022	-5.40792	6.87561	59.8644	1.01625e-14	2.79763e-11	down
LOC114118334	-5.05608	5.80676	51.3569	7.70091e-13	1.92726e-09	down
LOC101120395	5.00268	2.86712	48.9694	2.59985e-12	5.96428e-09	up
LOC101119933	-5.50835	6.77907	47.689	4.99477e-12	1.0577e-08	down
PDK4	-2.78496	6.01984	45.6416	1.41993e-11	2.79209e-08	down
LOC114109381	-7.38662	3.88586	38.7773	4.7503e-10	8.71806e-07	down
LOC101105274	-5.13571	4.87177	37.9931	7.09951e-10	1.22151e-06	down
IGFBP5	-2.90594	7.07064	37.8378	7.6876e-10	1.24489e-06	down
LOC101122819	-5.72583	2.75421	36.6496	1.41387e-09	2.16235e-06	down
S100A9	-2.90507	5.85238	33.4623	7.2659e-09	1.05275e-05	down
LOC114108774	4.8648	3.46959	33.3282	7.78464e-09	1.07152e-05	up
SDC4	-1.64156	5.40625	29.6758	5.10676e-08	6.69448e-05	down
LOC114118597	3.73608	5.95227	28.3976	9.87864e-08	0.000123613	up
SH2B2	1.3177	4.34502	28.2441	1.06943e-07	0.000128001	up
LOC121819634	2.94325	3.50129	28.0904	1.1578e-07	0.000132804	up
AZU1	-4.32733	3.94218	27.7285	1.3959e-07	0.000147903	down
LCN2	-4.60412	2.16646	27.7272	1.39688e-07	0.000147903	down
PFKFB3	-1.98693	4.74588	26.1878	3.09769e-07	0.000315838	down
HSD3B1	-2.18651	3.02161	24.7064	6.67614e-07	0.000656384	down
SCPEP1	-1.08094	6.76785	23.8395	1.0471e-06	0.000993987	down
LOC114117087	2.49291	3.82668	23.118	1.52359e-06	0.00139809	up
ITPKC	-1.24004	4.15297	22.8642	1.73859e-06	0.00154392	down
HPCAL1	-1.10382	5.19569	22.2298	2.41888e-06	0.00201786	down
LGALS3	-1.76351	7.30151	22.2775	2.35951e-06	0.00201786	down
FKBP5	-2.24914	5.89331	21.5188	3.50376e-06	0.00283691	down
LOC114110203	2.49047	5.77449	21.4423	3.6464e-06	0.00286805	up
ADGRG2	-1.79331	3.22316	21.241	4.05013e-06	0.00309712	down
PLIN2	-1.03099	4.71749	20.9362	4.74836e-06	0.00353291	down
ASPN	-2.74898	4.07269	20.4275	6.19327e-06	0.0044867	down
LOC101114456	1.9903	8.13572	20.2036	6.96212e-06	0.0047915	up
FOLR2	-1.15386	5.14099	20.2118	6.93232e-06	0.0047915	down
LOC121818084	3.50413	2.82376	20.0043	7.72664e-06	0.00518797	up
S100A8	-3.19404	7.00669	19.8642	8.31408e-06	0.00544949	down
LOC114109487	4.20747	2.19742	19.5943	9.57543e-06	0.00613028	up
LOC101109545	-1.86825	3.02314	19.4188	1.04969e-05	0.0065675	down
LOC101102057	-1.83081	7.45186	19.2851	1.1258e-05	0.00688712	down
HERPUD1	-1.44618	7.86581	19.0183	1.29472e-05	0.00758349	down
LOC114110673	-7.8638	13.216	19.0489	1.27414e-05	0.00758349	down
LOC114114600	7.42952	9.85558	18.9158	1.36614e-05	0.00775395	up
LOC114110978	4.08443	4.27761	18.8964	1.38016e-05	0.00775395	up
LOC101107315	1.44144	4.23978	18.7296	1.5063e-05	0.00829338	up
LOC101108797	-8.10784	12.5092	18.6031	1.60956e-05	0.00868817	down
SEC11C	-1.46819	7.62405	18.5545	1.65116e-05	0.00872429	down
FICD	-1.48971	4.44316	18.5219	1.67964e-05	0.00872429	down
CDKN1A	-1.91352	3.21976	18.3604	1.82815e-05	0.00931982	down
RETN	-3.45504	5.58798	18.2745	1.9125e-05	0.00957258	down
VPREB3	-1.80932	8.22837	17.7975	2.45702e-05	0.0119902	down
CTSB	-2.00003	9.67641	17.7778	2.48262e-05	0.0119902	down
APCDD1	-1.10889	4.73324	17.3818	3.05747e-05	0.0145119	down
SPP1	-5.78452	3.88613	17.059	3.62353e-05	0.0169071	down
BHLHA15	-1.49774	5.39658	17.009	3.72034e-05	0.0170696	down
LOC101114959	-1.72811	6.16963	16.968	3.80145e-05	0.0171558	down
GRN	-1.01056	7.19539	16.9301	3.87824e-05	0.01722	down
THBS4	-1.96037	4.7491	16.7565	4.24974e-05	0.01857	down
ADA2	-1.03597	5.68738	16.5021	4.85966e-05	0.0202699	down
ERN1	-1.55996	4.04751	16.5221	4.8086e-05	0.0202699	down
DPM2	-1.06701	5.31647	16.3617	5.23332e-05	0.0215027	down
NFIL3	-1.28881	3.62065	16.2887	5.43881e-05	0.0220184	down
LOC101109964	-3.37853	4.02801	16.1825	5.75233e-05	0.0229501	down
LOC101103771	-2.71919	7.46323	15.9513	6.4994e-05	0.0255603	down
ALAS2	-6.84897	4.71238	15.872	6.77748e-05	0.0262785	down
LOC105609393	-1.2719	5.613	15.7905	7.07584e-05	0.0270543	down
LOC114117664	2.46695	5.22153	15.6248	7.72331e-05	0.029112	up
PDIA4	-1.10655	7.17228	15.6	7.82553e-05	0.029112	down
LOC105607776	-4.83735	1.82323	15.5345	8.10148e-05	0.0297368	down
REM1	-1.85563	5.02903	15.4088	8.65831e-05	0.0313624	down
TENT5C	-1.19571	5.52386	15.0868	0.000102681	0.0367105	down
LOC114109370	-1.90705	2.97122	14.8425	0.000116871	0.040726	down
LOC101121553	-4.03588	2.32877	14.8472	0.000116579	0.040726	down
TVP23B	-1.08013	4.79853	14.7944	0.000119892	0.0412564	down
LOC101113279	-1.63973	5.69196	14.7006	0.000126005	0.0428245	down
AICDA	2.4182	3.86802	14.617	0.000131718	0.0442204	up
LOC114117719	3.30274	2.35414	14.5575	0.000135945	0.044627	up
ERLEC1	-1.36823	6.02457	14.5544	0.000136172	0.044627	down
CD99	-1.62089	7.75836	14.4476	0.000144115	0.0466745	down
IGFBP3	1.20506	7.10423	14.3426	0.000152379	0.0471329	up
C1S	-1.03713	6.555	14.3774	0.000149585	0.0471329	down
LOC101121298	-4.15569	2.02667	14.4041	0.000147479	0.0471329	down
SC5	-5.84857	4.17847	14.3537	0.000151484	0.0471329	down
LOC114117420	2.78258	2.8594	14.2602	0.000159192	0.0476897	up
ACAP1	1.0805	5.72303	14.2377	0.000161108	0.0476897	up
B4GALT3	-1.00099	5.03719	14.2441	0.000160565	0.0476897	down
PER1	-1.21133	3.57969	14.2456	0.000160436	0.0476897	down
KCNAB1	1.4344	3.31058	14.1256	0.000170997	0.0495512	up
LOC114110475	-1.87196	8.54983	14.1274	0.000170834	0.0495512	down

[truncated: 2 more sheets: large_intestine, small_intestine]
