# Supplementary material for: Multi-omic Analyses Shed Light on The Genetic Control of High-altitude Adaptation in Sheep
Source: Genomics Proteomics Bioinformatics. 2024 Apr 2;22(2):qzae030. doi: 10.1093/gpbjnl/qzae030 (PMC12016566; doi:10.1093/gpbjnl/qzae030)
Supplement: qzae030_Supplementary_Data [file qzae030_supplementary_data.zip › Table S6-done.xlsx]

## Sheet: cerebrum
Table S6 The biological processes of DEGs in 12 organs
Table S6A The biological processes of DEGs in cerebrum
Term	Description	Log(P)	Log(q-value)	InTerm_InList	Genes	Symbols
GO:0140115	export across plasma membrane	-5.28906	-1.1247	4/57	3737,6543,6565,123041,3736,3748,91584,225689,112755	KCNA2,SLC8A2,SLC15A2,SLC24A4,KCNA1,KCNC3,PLXNA4,MAPK15,STX1B
GO:0046777	protein autophosphorylation	-4.44654	-0.701583	5/187	1195,5610,6792,57396,225689,81669,84530,124923	CLK1,EIF2AK2,CDKL5,CLK4,MAPK15,CCNL2,SRRM4,RSKR
GO:0071695	anatomical structure maturation	-3.08001	-0.0340201	4/211	2309,7704,84530,123041	FOXO3,ZBTB16,SRRM4,SLC24A4
GO:0032642	regulation of chemokine production	-3.0165	-0.0189723	3/97	1958,5610,114899,26585,91584	EGR1,EIF2AK2,C1QTNF3,GREM1,PLXNA4
GO:0051347	positive regulation of transferase activity	-3.01202	-0.0189723	6/575	1026,1958,4665,6543,26585,225689,6792,55384,91584,1489,1161,9984	CDKN1A,EGR1,NAB2,SLC8A2,GREM1,MAPK15,CDKL5,MEG3,PLXNA4,CTF1,ERCC8,THOC1
GO:0003002	regionalization	-2.35149	0	4/335	7704,8553,26585,58495	ZBTB16,BHLHE40,GREM1,OVOL2
GO:1902532	negative regulation of intracellular signal transduction	-2.32961	0	5/549	1846,5187,9984,114899,123041	DUSP4,PER1,THOC1,C1QTNF3,SLC24A4
GO:0008380	RNA splicing	-2.13283	0	4/387	9984,51747,55015,84530	THOC1,LUC7L3,PRPF39,SRRM4

## Sheet: hypothalamus
Table S6 The biological processes of DEGs in 12 organs
Table S6B The biological processes of DEGs in hypothalamus
Term	Description	Log(P)	Log(q-value)	InTerm_InList	Genes	Symbols
GO:0043484	regulation of RNA splicing	-4.58464	-0.236574	5/178	1195,3303,6431,57396,81669,5979	CLK1,HSPA1A,SRSF6,CLK4,CCNL2,RET
GO:0007218	neuropeptide signaling pathway	-4.20254	-0.155496	4/109	5179,5368,9607,11247,869,3752,6623,8938,93145	PENK,PNOC,CARTPT,NXPH4,CBLN1,KCND3,SNCG,BAIAP3,OLFM2
GO:0006376	mRNA splice site selection	-3.91212	-0.0519568	3/49	6431,51747,55015,6208,9984,3303	SRSF6,LUC7L3,PRPF39,RPS14,THOC1,HSPA1A
GO:0045670	regulation of osteoclast differentiation	-3.52726	0	3/66	2353,8111,9607,3303,8938,9984,79037	FOS,GPR68,CARTPT,HSPA1A,BAIAP3,THOC1,PVRIG
GO:0010720	positive regulation of cell development	-2.56407	0	4/297	5979,7052,8111,8153,2353,4616,23612	RET,TGM2,GPR68,RND2,FOS,GADD45B,PHLDA3

## Sheet: heart
Table S6 The biological processes of DEGs in 12 organs
Table S6C The biological processes of DEGs in heart
Term	Description	Log(P)	Log(q-value)	InTerm_InList	Genes	Symbols
GO:0071826	ribonucleoprotein complex subunit organization	-12.0907	-9.475	20/226	3692,3799,6122,6134,6169,6175,6193,6208,6209,6232,6234,6431,6628,8666,10291,10421,27335,29997,51154,51747,2091,6130,6217,6227,54059,3880,4633,6188,6228,7072,7273,7430,10529,1174,4218,10981,11151,85358,7453,131870	EIF6,KIF5B,RPL3,RPL10,RPL38,RPLP0,RPS5,RPS14,RPS15,RPS27,RPS28,SRSF6,SNRPB,EIF3G,SF3A1,CD2BP2,EIF3K,NOP53,MRTO4,LUC7L3,FBL,RPL7A,RPS16,RPS21,YBEY,KRT19,MYL2,RPS3,RPS23,TIA1,TTN,EZR,NEBL,AP1S1,RAB8A,RAB32,CORO1A,SHANK3,WARS1,NUDT16
GO:0006954	inflammatory response	-11.274	-8.71829	28/523	246,929,968,1116,1436,2350,2683,2896,3162,3689,3694,3700,4282,4615,4818,5806,6279,6363,6366,7037,7076,7305,10318,10344,10563,10949,26471,83700,972,2167,3315,4792,5880,135250	ALOX15,CD14,CD68,CHI3L1,CSF1R,FOLR2,B4GALT1,GRN,HMOX1,ITGB2,ITGB6,ITIH4,MIF,MYD88,NKG7,PTX3,S100A8,CCL19,CCL21,TFRC,TIMP1,TYROBP,TNIP1,CCL26,CXCL13,HNRNPA0,NUPR1,JAM3,CD74,FABP4,HSPB1,NFKBIA,RAC2,RAET1E
GO:0030162	regulation of proteolysis	-10.9742	-8.43234	33/745	710,1020,1471,1992,2023,2719,2896,3303,3700,4323,4609,5567,5696,5698,5700,5721,6188,6279,7076,7314,7805,8473,9491,10318,10653,10845,25831,26471,29997,51024,51035,55075,65992,293,972,3162,3315,3958,4055,4282,7178,9368,10413,64114,805,1917,2683,4616,5551,7052,7305,8878,51776,3689,5300,6363,6366,10344,10563	SERPING1,CDK5,CST3,SERPINB1,ENO1,GPC3,GRN,HSPA1A,ITIH4,MMP14,MYC,PRKACB,PSMB8,PSMB9,PSMC1,PSME2,RPS3,S100A8,TIMP1,UBB,LAPTM5,OGT,PSMF1,TNIP1,SPINT2,CLPX,HECTD1,NUPR1,NOP53,FIS1,UBXN1,UACA,DDRGK1,SLC25A6,CD74,HMOX1,HSPB1,LGALS3,LTBR,MIF,TPT1,SLC9A3R1,YAP1,TMBIM1,CALM2,EEF1A2,B4GALT1,GADD45B,PRF1,TGM2,TYROBP,SQSTM1,MAP3K20,ITGB2,PIN1,CCL19,CCL21,CCL26,CXCL13
GO:0030335	positive regulation of cell migration	-8.49152	-6.07287	25/560	972,1436,2252,2896,3162,3315,3488,3958,4254,4323,4609,5216,5880,6282,6363,6366,10344,10519,10563,11151,11170,58191,65992,80139,83700,309,710,1471,1992,2719,3700,6275,6279,6385,7052,7076	CD74,CSF1R,FGF7,GRN,HMOX1,HSPB1,IGFBP5,LGALS3,KITLG,MMP14,MYC,PFN1,RAC2,S100A11,CCL19,CCL21,CCL26,CIB1,CXCL13,CORO1A,FAM107A,CXCL16,DDRGK1,ZNF703,JAM3,ANXA6,SERPING1,CST3,SERPINB1,GPC3,ITIH4,S100A4,S100A8,SDC4,TGM2,TIMP1
GO:1903320	regulation of protein modification by small protein conjugation or removal	-8.4583	-6.04975	17/255	1020,3303,5300,6187,6188,6209,6224,7314,7805,8473,8878,9318,10318,11170,29997,51035,54165	CDK5,HSPA1A,PIN1,RPS2,RPS3,RPS15,RPS20,UBB,LAPTM5,OGT,SQSTM1,COPS2,TNIP1,FAM107A,NOP53,UBXN1,DCUN1D1
GO:0030029	actin filament-based process	-7.88213	-5.61684	25/601	781,1020,1072,1265,2252,2697,3759,3880,4633,5216,5880,6262,7273,7305,7430,7791,9266,9368,10095,10529,11151,11170,22998,54822,165904,667,1471,1674,3856,7373,10519,54800	CACNA2D1,CDK5,CFL1,CNN2,FGF7,GJA1,KCNJ2,KRT19,MYL2,PFN1,RAC2,RYR2,TTN,TYROBP,EZR,ZYX,CYTH2,SLC9A3R1,ARPC1B,NEBL,CORO1A,FAM107A,LIMCH1,TRPM7,XIRP1,DST,CST3,DES,KRT8,COL14A1,CIB1,KLHL24
GO:0009611	response to wounding	-7.79797	-5.55027	21/435	246,309,347,667,710,1020,1265,2252,2683,3162,3315,3694,4609,6279,6385,7076,7305,7450,10413,23499,25987,1306,3689,4323,7373,83700	ALOX15,ANXA6,APOD,DST,SERPING1,CDK5,CNN2,FGF7,B4GALT1,HMOX1,HSPB1,ITGB6,MYC,S100A8,SDC4,TIMP1,TYROBP,VWF,YAP1,MACF1,TSKU,COL15A1,ITGB2,MMP14,COL14A1,JAM3
GO:0002685	regulation of leukocyte migration	-7.6886	-5.4611	15/219	347,972,1436,3162,3958,4254,4282,4323,4354,4615,5880,6363,6366,10563,83700,2207,3689,6279,10344,968,11151,58191,2683,214,1020,2252,3799,5355,3315,717,730,5551,10578,4609,7791,3561,4055,667,2697,9368,10524,10653,4792,5567,2350,10519,1116,1471,5806,1154,1917	APOD,CD74,CSF1R,HMOX1,LGALS3,KITLG,MIF,MMP14,MPP1,MYD88,RAC2,CCL19,CCL21,CXCL13,JAM3,FCER1G,ITGB2,S100A8,CCL26,CD68,CORO1A,CXCL16,B4GALT1,ALCAM,CDK5,FGF7,KIF5B,PLP2,HSPB1,C2,C7,PRF1,GNLY,MYC,ZYX,IL2RG,LTBR,DST,GJA1,SLC9A3R1,KAT5,SPINT2,NFKBIA,PRKACB,FOLR2,CIB1,CHI3L1,CST3,PTX3,CISH,EEF1A2
GO:0080135	regulation of cellular response to stress	-7.49685	-5.298	27/723	972,2023,2521,2896,3276,3303,3315,4055,4282,4609,4615,4616,5187,6188,6363,6366,7178,7430,9274,9984,10114,10524,26471,51035,51776,65992,401265,5139,5300,9368,10318,10519,29997,55075	CD74,ENO1,FUS,GRN,PRMT1,HSPA1A,HSPB1,LTBR,MIF,MYC,MYD88,GADD45B,PER1,RPS3,CCL19,CCL21,TPT1,EZR,BCL7C,THOC1,HIPK3,KAT5,NUPR1,UBXN1,MAP3K20,DDRGK1,KLHL31,PDE3A,PIN1,SLC9A3R1,TNIP1,CIB1,NOP53,UACA
GO:0009725	response to hormone	-7.13887	-4.98946	27/753	178,717,2908,2947,3162,3303,3488,3692,3880,4218,4323,4609,6363,6366,6431,7076,8473,10095,10413,10726,11170,23558,28999,56729,57658,59350,64397,781,1020,2697,4792,2350,5139,6262,7052,7430,9368,28956,58528,80315,4061	AGL,C2,NR3C1,GSTM3,HMOX1,HSPA1A,IGFBP5,EIF6,KRT19,RAB8A,MMP14,MYC,CCL19,CCL21,SRSF6,TIMP1,OGT,ARPC1B,YAP1,NUDC,FAM107A,WBP2,KLF15,RETN,CALCOCO1,RXFP1,ZNF106,CACNA2D1,CDK5,GJA1,NFKBIA,FOLR2,PDE3A,RYR2,TGM2,EZR,SLC9A3R1,LAMTOR2,RRAGD,CPEB4,LY6E
GO:0032970	regulation of actin filament-based process	-7.01621	-4.87497	19/399	246,397,1020,1265,1436,3759,5216,5880,6262,6366,6385,10095,10344,11151,11170,22998,23406,83700,85358,3303,6188,6279,10519,3958,4615,7037,7453,10563,29997,2823,6363,7430,9368,23499,2896,10524,51024,79035	ALOX15,ARHGDIB,CDK5,CNN2,CSF1R,KCNJ2,PFN1,RAC2,RYR2,CCL21,SDC4,ARPC1B,CCL26,CORO1A,FAM107A,LIMCH1,COTL1,JAM3,SHANK3,HSPA1A,RPS3,S100A8,CIB1,LGALS3,MYD88,TFRC,WARS1,CXCL13,NOP53,GPM6A,CCL19,EZR,SLC9A3R1,MACF1,GRN,KAT5,FIS1,NABP2

## Sheet: kidney
Table S6 The biological processes of DEGs in 12 organs
Table S6D The biological processes of DEGs in kidney
Term	Description	Log(P)	Log(q-value)	InTerm_InList	Genes	Symbols
GO:0015849	organic acid transport	-7.39628	-3.04821	10/264	2167,2168,5172,5948,8647,10057,10166,10991,123264,162515,6514,83697	FABP4,FABP1,SLC26A4,RBP2,ABCB11,ABCC5,SLC25A15,SLC38A3,SLC51B,SLC16A11,SLC2A2,SLC4A9
GO:0048705	skeletal system morphogenesis	-4.76681	-1.0322	7/225	309,3213,3216,3232,3233,6423,7763,1956,10161,26227,6299	ANXA6,HOXB3,HOXB6,HOXD3,HOXD4,SFRP2,ZFAND5,EGFR,LPAR6,PHGDH,SALL1
GO:0046394	carboxylic acid biosynthetic process	-4.3035	-0.838017	7/266	2628,8647,23743,26227,55258,116285,348158,3032,8309,336,6423,10555,134147,6820	GATM,ABCB11,BHMT2,PHGDH,THNSL2,ACSM1,ACSM2B,HADHB,ACOX2,APOA2,SFRP2,AGPAT2,CMBL,SULT2B1
GO:0098771	inorganic ion homeostasis	-4.13743	-0.789356	9/494	309,771,5166,5172,6279,26872,80024,83697,84329,10991,6514,10057,10166	ANXA6,CA12,PDK4,SLC26A4,S100A8,STEAP1,SLC8B1,SLC4A9,HVCN1,SLC38A3,SLC2A2,ABCC5,SLC25A15
GO:0060322	head development	-3.26596	-0.388888	10/789	1956,3213,4900,6299,6414,7763,10991,26227,57447,83943	EGFR,HOXB3,NRGN,SALL1,SELENOP,ZFAND5,SLC38A3,PHGDH,NDRG2,IMMP2L
GO:0016485	protein processing	-3.23018	-0.388888	5/188	350,2158,4311,25825,83943,309,6279,120425	APOH,F9,MME,BACE2,IMMP2L,ANXA6,S100A8,JAML
GO:0071214	cellular response to abiotic stimulus	-3.01576	-0.268295	6/315	1647,4311,6423,10991,26012,84329	GADD45A,MME,SFRP2,SLC38A3,NSMF,HVCN1
GO:0030307	positive regulation of cell growth	-2.50017	0	4/168	1956,3484,6279,6423,336,350,2168,4739,57139	EGFR,IGFBP1,S100A8,SFRP2,APOA2,APOH,FABP1,NEDD9,RGL3
GO:0019395	fatty acid oxidation	-2.47874	0	3/83	3032,8309,116285,3242,55258	HADHB,ACOX2,ACSM1,HPD,THNSL2
GO:0010596	negative regulation of endothelial cell migration	-2.28902	0	3/97	350,1647,28984,1956,3687,6423	APOH,GADD45A,RGCC,EGFR,ITGAX,SFRP2
GO:0072593	reactive oxygen species metabolic process	-2.27663	0	3/98	5166,10811,83943	PDK4,NOXA1,IMMP2L
GO:1901605	alpha-amino acid metabolic process	-2.2709	0	4/195	3242,23743,26227,55258	HPD,BHMT2,PHGDH,THNSL2

## Sheet: liver
Table S6 The biological processes of DEGs in 12 organs
Table S6E The biological processes of DEGs in liver
Term	Description	Log(P)	Log(q-value)	InTerm_InList	Genes	Symbols
GO:0005975	carbohydrate metabolic process	-7.78627	-3.73923	14/454	347,467,1116,2729,3175,3418,4609,5091,6484,6518,9563,10993,27159,79660,383,3158,2938,23175,65985,83875,116285	APOD,ATF3,CHI3L1,GCLC,ONECUT1,IDH2,MYC,PC,ST3GAL4,SLC2A5,H6PD,SDS,CHIA,PPP1R3B,ARG1,HMGCS2,GSTA1,LPIN1,AACS,BCO2,ACSM1
GO:0009725	response to hormone	-6.59803	-2.89505	16/753	383,694,1958,2729,3158,3485,3488,4609,6716,6774,7078,7538,8835,9604,10267,23175,1051,1800,5603,7052,3175,23705,256297,2938,7975,1316,83875	ARG1,BTG1,EGR1,GCLC,HMGCS2,IGFBP2,IGFBP5,MYC,SRD5A2,STAT3,TIMP3,ZFP36,SOCS2,RNF14,RAMP1,LPIN1,CEBPB,DPEP1,MAPK13,TGM2,ONECUT1,CADM1,PTF1A,GSTA1,MAFK,KLF6,BCO2
GO:0060416	response to growth hormone	-6.46497	-2.89505	5/33	3158,3488,4609,6774,8835,1116,388,1958,4316,7032,1154,896,5603,3175,7855,1284,79660,3485,7078,5357,7033	HMGCS2,IGFBP5,MYC,STAT3,SOCS2,CHI3L1,RHOB,EGR1,MMP7,TFF2,CISH,CCND3,MAPK13,ONECUT1,FZD5,COL4A2,PPP1R3B,IGFBP2,TIMP3,PLS1,TFF3
GO:0046685	response to arsenic-containing substance	-6.46497	-2.89505	5/33	467,2729,4609,5603,54407,1958,2167,23764,1051,7004,7466	ATF3,GCLC,MYC,MAPK13,SLC38A2,EGR1,FABP4,MAFF,CEBPB,TEAD4,WFS1
GO:0044283	small molecule biosynthetic process	-6.27927	-2.80687	12/430	337,467,3158,5091,6716,10654,10993,23743,51380,57571,65985,116285,1154,6484,8835,23175,79887,3418	APOA4,ATF3,HMGCS2,PC,SRD5A2,PMVK,SDS,BHMT2,CSAD,CARNS1,AACS,ACSM1,CISH,ST3GAL4,SOCS2,LPIN1,PLBD1,IDH2
GO:0009410	response to xenobiotic stimulus	-5.72466	-2.41798	11/401	383,1800,2329,2729,2938,3158,3485,4609,6716,10758,116285,337,388,2167,5603,6279,54407,10654,57571,116541	ARG1,DPEP1,FMO4,GCLC,GSTA1,HMGCS2,IGFBP2,MYC,SRD5A2,TRAF3IP2,ACSM1,APOA4,RHOB,FABP4,MAPK13,S100A8,SLC38A2,PMVK,CARNS1,MRPL54
GO:0043086	negative regulation of catalytic activity	-5.63541	-2.40128	15/786	1647,1800,1992,2167,3700,4057,4616,5037,5276,7078,7538,23175,51129,55450,440503,4609,6279,6774,112399,4225,4283,4316,6282,6285,7052,161198,2729,9604	GADD45A,DPEP1,SERPINB1,FABP4,ITIH4,LTF,GADD45B,PEBP1,SERPINI2,TIMP3,ZFP36,LPIN1,ANGPTL4,CAMK2N1,PLIN5,MYC,S100A8,STAT3,EGLN3,MEP1B,CXCL9,MMP7,S100A11,S100B,TGM2,CLEC14A,GCLC,RNF14
GO:0040008	regulation of growth	-5.06228	-2.07593	13/664	694,1154,3485,3488,5357,6279,6774,7466,8089,8835,54825,57698,84525	BTG1,CISH,IGFBP2,IGFBP5,PLS1,S100A8,STAT3,WFS1,YEATS4,SOCS2,CDHR2,SHTN1,HOPX
GO:0000096	sulfur amino acid metabolic process	-4.9171	-2.03966	4/32	1800,2729,23743,51380,2938,3158,6484,10654,116285,2878,3418,383,10993,57571	DPEP1,GCLC,BHMT2,CSAD,GSTA1,HMGCS2,ST3GAL4,PMVK,ACSM1,GPX3,IDH2,ARG1,SDS,CARNS1
GO:0071216	cellular response to biotic stimulus	-4.91687	-2.03966	8/239	383,1051,3158,4283,7466,7538,7855,10417,2167,2289,3934,4057,6279,55876,213,467,2729,3485,6716,54407,1116,3488,84525,9604,4609	ARG1,CEBPB,HMGCS2,CXCL9,WFS1,ZFP36,FZD5,SPON2,FABP4,FKBP5,LCN2,LTF,S100A8,GSDMB,ALB,ATF3,GCLC,IGFBP2,SRD5A2,SLC38A2,CHI3L1,IGFBP5,HOPX,RNF14,MYC
GO:0071345	cellular response to cytokine stimulus	-4.75565	-1.93178	13/710	383,1051,1116,1958,2167,4283,4609,5603,6774,7032,7538,10758,54941	ARG1,CEBPB,CHI3L1,EGR1,FABP4,CXCL9,MYC,MAPK13,STAT3,TFF2,ZFP36,TRAF3IP2,RNF125
GO:0009743	response to carbohydrate	-4.73578	-1.93178	7/183	1958,2729,3158,4609,5603,6518,57393,3488,6774,7466	EGR1,GCLC,HMGCS2,MYC,MAPK13,SLC2A5,CLTRN,IGFBP5,STAT3,WFS1
GO:0070555	response to interleukin-1	-4.54885	-1.81388	6/132	1051,1116,1958,2729,4609,5603,337,347,23175,389125,6774,896,1992,3488,4057,7538,8089	CEBPB,CHI3L1,EGR1,GCLC,MYC,MAPK13,APOA4,APOD,LPIN1,MUSTN1,STAT3,CCND3,SERPINB1,IGFBP5,LTF,ZFP36,YEATS4
GO:0007568	aging	-4.00906	-1.3819	6/165	347,383,1284,2729,3485,3488,7004,23764,54407,467,10267,10417,79174	APOD,ARG1,COL4A2,GCLC,IGFBP2,IGFBP5,TEAD4,MAFF,SLC38A2,ATF3,RAMP1,SPON2,CRELD2

## Sheet: lung
Table S6 The biological processes of DEGs in 12 organs
Table S6F The biological processes of DEGs in lung
Term	Description	Log(P)	Log(q-value)	InTerm_InList	Genes	Symbols
GO:0032677	regulation of interleukin-8 production	-7.08687	-3.21698	6/102	671,929,1116,6850,8692,9314,7305,26253,3684,24,345,5806,3043,6340	BPI,CD14,CHI3L1,SYK,HYAL2,KLF4,TYROBP,CLEC4E,ITGAM,ABCA4,APOC3,PTX3,HBB,SCNN1G
GO:0006026	aminoglycan catabolic process	-6.2001	-2.55205	4/32	1116,1117,8692,8993,7130,598,1508,5806,54210,1374,5209	CHI3L1,CHI3L2,HYAL2,PGLYRP1,TNFAIP6,BCL2L1,CTSB,PTX3,TREM1,CPT1A,PFKFB3
GO:0009620	response to fungus	-5.11641	-1.81079	4/59	5806,6850,26253,50856,55600	PTX3,SYK,CLEC4E,CLEC4A,ITLN1
GO:2000134	negative regulation of G1/S transition of mitotic cell cycle	-4.46609	-1.4808	4/86	1026,9314,11170,51065,197342,598	CDKN1A,KLF4,FAM107A,RPS27L,EME2,BCL2L1
GO:0045429	positive regulation of nitric oxide biosynthetic process	-4.00768	-1.20473	3/42	3043,5806,9314,345,1026,1508,8692	HBB,PTX3,KLF4,APOC3,CDKN1A,CTSB,HYAL2
GO:0001818	negative regulation of cytokine production	-3.89262	-1.15839	6/367	671,7305,8993,9314,9454,50856,55600	BPI,TYROBP,PGLYRP1,KLF4,HOMER3,CLEC4A,ITLN1
GO:0001541	ovarian follicle development	-3.65728	-1.00045	3/55	598,5806,7130,2752,3684,6850,7305,8692	BCL2L1,PTX3,TNFAIP6,GLUL,ITGAM,SYK,TYROBP,HYAL2
GO:1903829	positive regulation of protein localization	-3.42748	-0.906542	6/448	2752,3684,7130,7305,8692,11156,1374	GLUL,ITGAM,TNFAIP6,TYROBP,HYAL2,PTP4A3,CPT1A
GO:0006575	cellular modified amino acid metabolic process	-3.24053	-0.774323	4/179	1374,1508,2687,8875	CPT1A,CTSB,GGT5,VNN2
GO:0050728	negative regulation of inflammatory response	-3.20456	-0.755291	4/183	6850,7130,8993,9314,8692,671,7305,3486,3910	SYK,TNFAIP6,PGLYRP1,KLF4,HYAL2,BPI,TYROBP,IGFBP3,LAMA4
GO:0071345	cellular response to cytokine stimulus	-3.12528	-0.712757	7/710	1116,3576,6850,8692,9314,11156,79602,929,2752	CHI3L1,CXCL8,SYK,HYAL2,KLF4,PTP4A3,ADIPOR2,CD14,GLUL

## Sheet: muscle
Table S6 The biological processes of DEGs in 12 organs
Table S6G The biological processes of DEGs in muscle
Term	Description	Log(P)	Log(q-value)	InTerm_InList	Genes	Symbols
GO:0043603	cellular amide metabolic process	-41.5256	-37.4786	208/792	16,23,38,435,590,833,1050,1192,1512,1522,1615,1636,1719,1737,1738,1756,1889,1915,1936,1937,1938,1973,1974,1977,1981,1982,1983,2193,2539,2629,2681,2687,2739,2760,2876,2938,2950,3029,3035,3073,3416,3417,3692,3921,4311,4668,4758,5045,5046,5160,5162,5518,5859,6059,6122,6130,6132,6134,6135,6137,6138,6141,6142,6143,6150,6158,6159,6161,6164,6169,6175,6176,6181,6182,6187,6188,6193,6199,6203,6204,6205,620…	AARS1,ABCF1,ACAT1,ASL,BCHE,CARS1,CEBPA,CLIC1,CTSH,CTSZ,DARS1,ACE,DHFR,DLAT,DLD,DMD,ECE1,EEF1A1,EEF1D,EEF1G,EEF2,EIF4A1,EIF4A2,EIF4E,EIF4G1,EIF4G2,EIF5,FARSA,G6PD,GBA,GGTA1,GGT5,GLO1,GM2A,GPX1,GSTA1,GSTP1,HAGH,HARS1,HEXA,IDE,IDH1,EIF6,RPSA,MME,NAGA,NEU1,FURIN,PCSK6,PDHA1,PDHB,PPP2R1A,QARS1,ABCE1,RPL3,RPL7A,RPL8,RPL10,RPL11,RPL13,RPL15,RPL18,RPL18A,RPL19,MRPL23,RPL28,RPL29,RPL32,RPL34,RPL38,RPLP0,R…
GO:0006886	intracellular protein transport	-36.7661	-33.3211	179/670	160,161,162,207,208,373,377,382,388,439,537,550,581,602,613,637,706,811,972,1020,1026,1174,1175,1211,1434,1678,2017,3799,3836,3839,3840,3842,4000,4130,4218,4641,4734,4792,5191,5194,5371,5476,5514,5530,5870,5878,6135,6449,6643,6726,6730,6734,6746,6774,6811,6813,6814,6815,7040,7095,7157,7249,7514,7805,7917,8021,8266,8504,8615,8675,8775,8905,8907,9146,9179,9409,9472,9512,9632,9765,9784,9847,9868,100…	AP2A1,AP2A2,AP1B1,AKT1,AKT2,TRIM23,ARF3,ARF6,RHOB,GET3,ATP6AP1,AUP1,BAX,BCL3,BCR,BID,TSPO,CALR,CD74,CDK5,CDKN1A,AP1S1,AP2S1,CLTA,CSE1L,TIMM8A,CTTN,KIF5B,KPNA1,KPNA3,KPNA4,TNPO1,LMNA,MAP1A,RAB8A,MYO1C,NEDD4,NFKBIA,PEX7,PEX13,PML,CTSA,PPP1R10,PPP3CA,RAB6A,RAB5C,RPL11,SGTA,SNX2,SRP9,SRP68,SRPRA,SSR2,STAT3,STX5,STXBP2,STXBP3,STYX,TGFB1,SEC62,TP53,TSC2,XPO1,LAPTM5,BAG6,NUP214,UBL4A,PEX3,USO1,STX16,NAP…
GO:0051603	proteolysis involved in cellular protein catabolic process	-35.233	-31.9989	169/627	329,550,811,1452,1508,1512,1513,1521,1522,1642,2629,2931,3416,4193,4734,4780,5071,5119,5371,5527,5684,5690,5691,5693,5696,5698,5699,5700,5702,5705,5706,5708,5709,5714,5719,5886,5930,6048,6449,6477,6478,6921,6992,7041,7311,7316,7317,7320,7321,7326,7327,7337,7345,7375,7494,7917,8065,8078,8239,8266,8314,8452,8453,8722,8916,8975,9097,9147,9246,9354,9361,9491,9604,9636,9736,9810,9958,10116,10206,10273…	BIRC2,AUP1,CALR,CSNK1A1,CTSB,CTSH,CTSK,CTSW,CTSZ,DDB1,GBA,GSK3A,IDE,MDM2,NEDD4,NFE2L2,PRKN,CHMP1A,PML,PPP2R5C,PSMA3,PSMB2,PSMB3,PSMB5,PSMB8,PSMB9,PSMB10,PSMC1,PSMC3,PSMC5,PSMC6,PSMD2,PSMD3,PSMD8,PSMD13,RAD23A,RBBP6,RNF5,SGTA,SIAH1,SIAH2,ELOC,PPP1R11,TGFB1I1,UBA52,UBC,UBA1,UBE2B,UBE2D1,UBE2G1,UBE2G2,UBE3A,UCHL1,USP4,XBP1,BAG6,CUL5,USP5,USP9X,UBL4A,BAP1,CUL3,CUL2,CTSF,HERC3,USP13,USP14,NEMF,UBE2L6,…
GO:0030162	regulation of proteolysis	-30.9072	-27.8813	180/745	207,302,329,330,348,369,387,444,572,581,637,666,710,871,960,1020,1050,1263,1452,1453,1471,1490,1508,1509,1512,1522,1893,1942,1992,2023,2192,2537,2621,2629,2719,2876,2896,2931,3066,3146,3297,3326,3476,3491,3700,3932,4035,4130,4193,4323,4504,4534,4609,4627,4780,4898,5037,5045,5054,5071,5118,5270,5327,5329,5371,5601,5621,5684,5696,5698,5700,5702,5705,5706,5720,5728,5886,5894,6135,6188,6197,6279,6280…	AKT1,ANXA2,BIRC2,BIRC3,APOE,ARAF,RHOA,ASPH,BAD,BAX,BID,BOK,SERPING1,SERPINH1,CD44,CDK5,CEBPA,PLK3,CSNK1A1,CSNK1D,CST3,CCN2,CTSB,CTSD,CTSH,CTSZ,ECM1,EFNA1,SERPINB1,ENO1,FBLN1,IFI6,GAS6,GBA,GPC3,GPX1,GRN,GSK3A,HDAC2,HMGB1,HSF1,HSP90AB1,IGBP1,CCN1,ITIH4,LCK,LRP1,MAP1A,MDM2,MMP14,MT3,MTM1,MYC,MYH9,NFE2L2,NRDC,PEBP1,FURIN,SERPINE1,PRKN,PCOLCE,SERPINE2,PLAT,PLAUR,PML,MAPK9,PRNP,PSMA3,PSMB8,PSMB9,PSMC1,…
GO:0030029	actin filament-based process	-29.976	-27.0081	155/601	25,60,70,71,81,87,287,382,387,388,389,391,476,604,613,752,781,811,817,822,830,1020,1072,1073,1264,1265,1465,1627,1729,1739,1756,1809,1901,2006,2017,2314,2316,2318,3059,3551,3693,3759,3845,3996,4205,4289,4542,4627,4641,4643,4703,4739,5058,5216,5217,5339,5573,5592,5880,5987,6330,6444,6464,6624,6640,6709,6710,7094,7114,7148,7169,7170,7273,7305,7430,7791,8452,9026,9050,9051,9266,9368,9475,9535,9645,9…	ABL1,ACTB,ACTC1,ACTG1,ACTN4,ACTN1,ANK2,ARF6,RHOA,RHOB,RHOC,RHOG,ATP1A1,BCL6,BCR,FMNL1,CACNA2D1,CALR,CAMK2D,CAPG,CAPZA2,CDK5,CFL1,CFL2,CNN1,CNN2,CSRP1,DBN1,DIAPH1,DLG1,DMD,DPYSL3,S1PR1,ELN,CTTN,FLII,FLNA,FLNC,HCLS1,IKBKB,ITGB5,KCNJ2,KRAS,LLGL1,MEF2A,MKLN1,MYO1F,MYH9,MYO1C,MYO1E,NEB,NEDD9,PAK1,PFN1,PFN2,PLEC,PRKAR1A,PRKG1,RAC2,TRIM27,SCN4B,SGCD,SHC1,FSCN1,SNTA1,SPTAN1,SPTB,TLN1,TMSB4X,TNXB,TPM2,TPM…
GO:0060341	regulation of cellular localization	-29.869	-26.9189	176/733	60,207,208,288,302,382,391,392,572,598,705,817,919,975,1020,1025,1263,1445,1739,1778,1969,2010,2242,2268,2316,2621,2664,2719,2752,2931,3059,3162,3182,3265,3326,3566,3689,3799,3916,3958,3998,4000,4035,4130,4323,4478,4641,4659,4734,4836,5019,5025,5071,5108,5300,5350,5371,5467,5494,5501,5525,5532,5562,5569,5590,5595,5621,5728,5880,5905,5962,6385,6688,6717,6813,6830,6844,7013,7037,7040,7203,7295,7305…	ACTB,AKT1,AKT2,ANK3,ANXA2,ARF6,RHOG,ARHGAP1,BAD,BCL2L1,BYSL,CAMK2D,CD247,CD81,CDK5,CDK9,PLK3,CSK,DLG1,DYNC1H1,EPHA2,EMD,FES,FGR,FLNA,GAS6,GDI1,GPC3,GLUL,GSK3A,HCLS1,HMOX1,HNRNPAB,HRAS,HSP90AB1,IL4R,ITGB2,KIF5B,LAMP1,LGALS3,LMAN1,LMNA,LRP1,MAP1A,MMP14,MSN,MYO1C,PPP1R12A,NEDD4,NMT1,OXCT1,P2RX4,PRKN,PCM1,PIN1,PLN,PML,PPARD,PPM1A,PPP1CC,PPP2R5A,PPP3CB,PRKAA1,PKIA,PRKCZ,MAPK3,PRNP,PTEN,RAC2,RANGAP1,RD…
GO:0051493	regulation of cytoskeleton organization	-28.1554	-25.2697	140/531	25,71,335,382,387,388,389,391,396,397,402,822,827,830,1020,1073,1436,1490,1613,1627,1639,1729,1739,1778,1901,2006,2017,2242,2258,2314,2316,3059,3265,3397,4035,4130,4192,4703,5058,5071,5119,5216,5217,5562,5563,5595,5880,5921,5962,5987,6188,6249,6279,6280,6281,6366,6376,6385,6624,6683,6709,6710,6904,7114,8850,9026,9113,9475,9535,9647,9886,10093,10095,10142,10163,10263,10344,10391,10411,10519,10565,…	ABL1,ACTG1,APOA1,ARF6,RHOA,RHOB,RHOC,RHOG,ARHGDIA,ARHGDIB,ARL2,CAPG,CAPN6,CAPZA2,CDK5,CFL2,CSF1R,CCN2,DAPK3,DBN1,DCTN1,DIAPH1,DLG1,DYNC1H1,S1PR1,ELN,CTTN,FES,FGF13,FLII,FLNA,HCLS1,HRAS,ID1,LRP1,MAP1A,MDK,NEB,PAK1,PRKN,CHMP1A,PFN1,PFN2,PRKAA1,PRKAA2,MAPK3,RAC2,RASA1,RDX,TRIM27,RPS3,CLIP1,S100A8,S100A9,S100A10,CCL21,CX3CL1,SDC4,FSCN1,SPAST,SPTAN1,SPTB,TBCD,TMSB4X,KAT2B,HIP1R,LATS1,ROCK2,GMFG,PPM1F,…
GO:0080135	regulation of cellular response to stress	-26.775	-24.0067	168/723	25,60,207,572,581,598,637,666,947,960,972,1025,1388,1490,1719,1739,1981,2023,2067,2070,2138,2213,2308,2316,2521,2876,2896,2907,2950,3146,3265,3276,3297,3476,3489,3954,4055,4193,4282,4296,4609,4615,4616,4780,4976,5034,5071,5151,5187,5371,5396,5478,5514,5595,5598,5728,5859,6188,6366,6419,6449,6591,6595,6597,6598,6603,6688,6879,6881,7157,7188,7266,7295,7336,7376,7416,7422,7430,7494,7873,7913,7917,80…	ABL1,ACTB,AKT1,BAD,BAX,BCL2L1,BID,BOK,CD34,CD44,CD74,CDK9,ATF6B,CCN2,DHFR,DLG1,EIF4G1,ENO1,ERCC1,EYA4,EYA1,FCGR2B,FOXO1,FLNA,FUS,GPX1,GRN,GRINA,GSTP1,HMGB1,HRAS,PRMT1,HSF1,IGBP1,IGFBP6,LETM1,LTBR,MDM2,MIF,MAP3K11,MYC,MYD88,GADD45B,NFE2L2,OPA1,P4HB,PRKN,PDE8A,PER1,PML,PRRX1,PPIA,PPP1R10,MAPK3,MAPK7,PTEN,QARS1,RPS3,CCL21,SETMAR,SGTA,SNAI2,SMARCA2,SMARCA4,SMARCB1,SMARCD2,SPI1,TAF7,TAF10,TP53,TRAF5,D…
GO:0030155	regulation of cell adhesion	-25.5885	-22.8532	175/786	25,60,71,81,94,207,288,335,387,396,397,402,572,604,811,916,928,960,972,975,1051,1435,1445,1613,1739,1785,1842,1901,1942,1947,1969,2192,2199,2213,2242,2244,2316,2319,2615,3146,3371,3485,3491,3566,3572,3611,3654,3659,3678,3685,3689,3707,3932,3958,4008,4192,4313,4323,4659,4739,5034,5054,5155,5270,5329,5371,5500,5518,5530,5573,5590,5592,5598,5621,5724,5728,5777,5880,5921,5962,5970,6188,6237,6281,6352…	ABL1,ACTB,ACTG1,ACTN4,ACVRL1,AKT1,ANK3,APOA1,RHOA,ARHGDIA,ARHGDIB,ARL2,BAD,BCL6,CALR,CD3E,CD9,CD44,CD74,CD81,CEBPB,CSF1,CSK,DAPK3,DLG1,DNM2,ECM2,S1PR1,EFNA1,EFNB1,EPHA2,FBLN1,FBLN2,FCGR2B,FES,FGB,FLNA,FLOT2,LRRC32,HMGB1,TNC,IGFBP2,CCN1,IL4R,IL6ST,ILK,IRAK1,IRF1,ITGA5,ITGAV,ITGB2,ITPKB,LCK,LGALS3,LMO7,MDK,MMP2,MMP14,PPP1R12A,NEDD9,P4HB,SERPINE1,PDGFB,SERPINE2,PLAUR,PML,PPP1CB,PPP2R1A,PPP3CA,PRKAR1…
GO:0051668	localization within membrane	-23.767	-21.1179	130/521	208,287,288,348,382,439,537,581,637,738,975,1020,1678,1739,1785,1969,2060,2258,2316,2319,2580,2621,2803,3551,3689,3996,4218,4641,4864,5028,5064,5590,5660,5962,6281,6449,6726,6730,6734,6746,6844,7095,7132,7430,7917,8266,8504,8548,9135,9146,9179,9211,9230,9351,9368,9409,9475,9581,9694,9727,9784,9847,9868,10123,10133,10139,10266,10267,10311,10452,10484,10651,10807,10890,10938,10952,10979,10981,11021…	AKT2,ANK2,ANK3,APOE,ARF6,GET3,ATP6AP1,BAX,BID,VPS51,CD81,CDK5,TIMM8A,DLG1,DNM2,EPHA2,EPS15,FGF13,FLNA,FLOT2,GAK,GAS6,GOLGA4,IKBKB,ITGB2,LLGL1,RAB8A,MYO1C,NPC1,P2RY1,PALM,PRKCZ,PSAP,RDX,S100A10,SGTA,SRP9,SRP68,SRPRA,SSR2,VAMP2,SEC62,TNFRSF1A,EZR,BAG6,UBL4A,PEX3,BLZF1,RABEP1,HGS,AP4M1,LGI1,RAB11B,SLC9A3R2,SLC9A3R1,PEX16,ROCK2,PREPL,EMC2,RAB11FIP3,SNX17,C2CD5,TOMM70,ARL4C,OPTN,ARFRP1,RAMP2,RAMP1,VPS…
GO:0043086	negative regulation of catalytic activity	-22.9696	-20.3539	169/786	25,207,302,308,329,330,335,348,402,710,871,960,1026,1028,1050,1445,1471,1508,1893,1974,1992,2167,2280,2537,2621,2629,2660,2719,2771,2873,2876,2931,2950,3265,3476,3551,3700,3958,4035,4331,4504,4616,4659,4846,5037,5045,5054,5064,5071,5270,5329,5339,5350,5478,5504,5514,5525,5569,5573,5576,5585,5590,5598,5621,5728,5777,5806,5859,5894,5962,5987,6050,6059,6135,6197,6209,6224,6478,6609,6815,6879,6992,70…	ABL1,AKT1,ANXA2,ANXA5,BIRC2,BIRC3,APOA1,APOE,ARL2,SERPING1,SERPINH1,CD44,CDKN1A,CDKN1C,CEBPA,CSK,CST3,CTSB,ECM1,EIF4A2,SERPINB1,FABP4,FKBP1A,IFI6,GAS6,GBA,MSTN,GPC3,GNAI2,GPS1,GPX1,GSK3A,GSTP1,HRAS,IGBP1,IKBKB,ITIH4,LGALS3,LRP1,MNAT1,MT3,GADD45B,PPP1R12A,NOS3,PEBP1,FURIN,SERPINE1,PALM,PRKN,SERPINE2,PLAUR,PLEC,PLN,PPIA,PPP1R2,PPP1R10,PPP2R5A,PKIA,PRKAR1A,PRKAR2A,PKN1,PRKCZ,MAPK7,PRNP,PTEN,PTPN6,PT…
GO:0010506	regulation of autophagy	-21.8796	-19.3239	96/339	25,154,207,292,527,533,572,666,706,823,826,1020,1263,1613,1915,1981,1982,2017,2308,2629,2801,2931,3146,3162,3587,4218,4504,4534,4734,4864,5071,5476,5562,5563,5595,5660,5768,5987,6048,6774,6829,6885,7157,7249,7345,7416,7942,7957,8408,8517,8975,9114,9140,9637,10059,10133,10206,10524,10919,11067,11152,22930,23118,23256,23265,23376,23604,26353,26471,29082,51322,54832,54922,55072,55255,55294,55626,557…	ABL1,ADRB2,AKT1,SLC25A5,ATP6V0C,ATP6V0B,BAD,BOK,TSPO,CAPN1,CAPNS1,CDK5,PLK3,DAPK3,EEF1A1,EIF4G1,EIF4G2,CTTN,FOXO1,GBA,GOLGA2,GSK3A,HMGB1,HMOX1,IL10RA,RAB8A,MT3,MTM1,NEDD4,NPC1,PRKN,CTSA,PRKAA1,PRKAA2,MAPK3,PSAP,QSOX1,TRIM27,RNF5,STAT3,SUPT5H,MAP3K7,TP53,TSC2,UCHL1,VDAC1,TFEB,EPM2A,ULK1,IKBKG,USP13,ATP6V0D1,ATG12,FEZ2,DNM1L,OPTN,TRIM13,KAT5,EHMT2,DEPP1,WDR45,RAB3GAP1,TAB2,SCFD1,EXOC7,UFL1,DAPK2,HS…

## Sheet: rumen
Table S6 The biological processes of DEGs in 12 organs
Table S6H The biological processes of DEGs in rumen
Term	Description	Log(P)	Log(q-value)	InTerm_InList	Genes	Symbols
GO:0061061	muscle structure development	-12.6952	-8.34709	42/484	207,274,688,905,1271,1465,2010,2034,2263,2280,3956,4209,4303,4487,4637,4776,5239,6442,6525,6604,6722,6840,6876,7345,7422,8506,8910,8912,9215,9260,10290,10398,10529,25802,26576,30008,51177,51676,54910,55898,79191,94104	AKT1,BIN1,KLF5,CCNT2,CNTFR,CSRP1,EMD,EPAS1,FGFR2,FKBP1A,LGALS1,MEF2D,FOXO4,MSX1,MYL6,NFATC4,PGM5,SGCA,SMTN,SMARCD3,SRF,SVIL,TAGLN,UCHL1,VEGFA,CNTNAP1,SGCE,CACNA1H,LARGE1,PDLIM7,SPEG,MYL9,NEBL,LMOD1,SRPK3,EFEMP2,PLEKHO1,ASB2,SEMA4C,UNC45A,IRX3,PAXBP1
GO:0030155	regulation of cell adhesion	-10.4635	-6.43806	51/786	25,60,207,347,402,999,2185,2319,3169,3566,3572,3611,3620,3909,3956,3958,4008,4072,4653,4811,4852,5578,5607,5728,5881,6237,6366,6403,6604,6657,6722,7070,7094,7356,7422,7525,7704,8861,9580,10211,10725,11117,30008,51144,54997,59341,64844,78986,83700,84034,100133941,558,5169,6778,7305,8815,9572,9607,9984,10401,10769,29085,51083,79004,7133	ABL1,ACTB,AKT1,APOD,ARL2,CDH1,PTK2B,FLOT2,FOXA1,IL4R,IL6ST,ILK,IDO1,LAMA3,LGALS1,LGALS3,LMO7,EPCAM,MYOC,NID1,NPY,PRKCA,MAP2K5,PTEN,RAC3,RRAS,CCL21,SELP,SMARCD3,SOX2,SRF,THY1,TLN1,SCGB1A1,VEGFA,YES1,ZBTB16,LDB1,SOX13,FLOT1,NFAT5,EMILIN1,EFEMP2,HSD17B12,TESC,TRPV4,MARCHF7,DUSP26,JAM3,EMILIN2,CD24,AXL,ENPP3,STAT6,TYROBP,BANF1,NR1D1,CARTPT,THOC1,PIAS3,PLK2,PHPT1,GAL,CUEDC2,TNFRSF1B
GO:0051272	positive regulation of cellular component movement	-10.309	-6.43806	43/597	25,207,389,1512,2185,2771,3958,4162,4303,4641,4653,4780,4920,5216,5578,6237,6366,6369,6403,6865,7070,7205,7422,8895,9638,10396,10488,10769,10982,23224,27286,29085,50632,54910,55749,57007,59341,83700,85360,118426,152007,284119,347733,7162,7857,2122,2263,3276,3301,3487,3489,4852,5300,5607,5728,6657,7345,9607,10318,11117,65009,78986,112464,100133941,347,4354	ABL1,AKT1,RHOC,CTSH,PTK2B,GNAI2,LGALS3,MCAM,FOXO4,MYO1C,MYOC,NFE2L2,ROR2,PFN1,PRKCA,RRAS,CCL21,CCL24,SELP,TACR2,THY1,TRIP6,VEGFA,CPNE3,FEZ1,ATP8A1,CREB3,PLK2,MAPRE2,SYNE2,SRPX2,PHPT1,CALY,SEMA4C,CCAR1,ACKR3,TRPV4,JAM3,SYDE1,BORCS5,GLIPR2,CAVIN1,TUBB2B,TPBG,SCG2,MECOM,FGFR2,PRMT1,DNAJA1,IGFBP4,IGFBP6,NPY,PIN1,MAP2K5,PTEN,SOX2,UCHL1,CARTPT,TNIP1,EMILIN1,NDRG4,DUSP26,CAVIN3,CD24,APOD,MPP1
GO:0006112	energy reserve metabolic process	-8.98832	-5.33922	13/61	207,2992,2997,3572,5213,5260,5502,5834,5837,9572,9945,51052,55022,2647,3418,4697,4722,4776,10873,51079,54539,84883,126328,3620,5223,7167,79178,84532,2203,3632,5728,6526,23262,468,818,3276,5566,10488,347,5164,5166,5239,6487,7358,10559,54344,79690,7314,1978,2319,4893,10211,8473,11001,5169,216,1836,2331,5631	AKT1,GYG1,GYS1,IL6ST,PFKM,PHKG1,PPP1R1A,PYGB,PYGM,NR1D1,GFPT2,PRLH,PID1,BLOC1S1,IDH2,NDUFA4,NDUFS3,NFATC4,ME3,NDUFA13,NDUFB11,AIFM2,NDUFA11,IDO1,PGAM1,TPI1,THTPA,ACSS1,FBP1,INPP5A,PTEN,SLC5A3,PPIP5K2,ATF4,CAMK2G,PRMT1,PRKACA,CREB3,APOD,PDK2,PDK4,PGM5,ST3GAL3,UGDH,SLC35A1,DPM3,GAL3ST4,UBB,EIF4EBP1,FLOT2,NRAS,FLOT1,OGT,SLC27A2,ENPP3,ALDH1A1,SLC26A2,FMOD,PRPS1
GO:0031175	neuron projection development	-8.83494	-5.33197	42/641	25,60,322,333,347,999,2185,2263,2596,2647,3276,3799,3897,3909,4130,4134,4653,4692,4852,5662,5728,5881,6446,6722,7162,7314,7345,7422,8506,9638,10211,10857,10938,11021,22903,25987,54910,57463,80303,115557,127933,146760,1465,5239,10398,10529,25802,51024,51177,55022,64398,468,558,3611,56672,79977,4487	ABL1,ACTB,APBB1,APLP1,APOD,CDH1,PTK2B,FGFR2,GAP43,BLOC1S1,PRMT1,KIF5B,L1CAM,LAMA3,MAP1A,MAP4,MYOC,NDN,NPY,PSD,PTEN,RAC3,SGK1,SRF,TPBG,UBB,UCHL1,VEGFA,CNTNAP1,FEZ1,FLOT1,PGRMC1,EHD1,RAB35,BTBD3,TSKU,SEMA4C,AMIGO1,EFHD1,ARHGEF25,UHMK1,RTN4RL1,CSRP1,PGM5,MYL9,NEBL,LMOD1,FIS1,PLEKHO1,PID1,PALS1,ATF4,AXL,ILK,AKIP1,GRHL2,MSX1
GO:0030029	actin filament-based process	-8.1295	-4.78455	39/601	25,60,119,389,822,1465,1809,2185,4620,4637,4641,5216,5217,5239,5881,6525,6722,6840,7094,7148,7169,7305,7791,8153,9260,10398,10529,10788,23224,23500,25802,30846,51474,51676,57553,59341,85360,112464,114793,1805,2280,2331,3855,5630,7373,10142,10516,11117,30008,51361,60681	ABL1,ACTB,ADD2,RHOC,CAPG,CSRP1,DPYSL3,PTK2B,MYH2,MYL6,MYO1C,PFN1,PFN2,PGM5,RAC3,SMTN,SRF,SVIL,TLN1,TNXB,TPM2,TYROBP,ZYX,RND2,PDLIM7,MYL9,NEBL,IQGAP2,SYNE2,DAAM2,LMOD1,EHD2,LIMA1,ASB2,MICAL3,TRPV4,SYDE1,CAVIN3,FMNL2,DPT,FKBP1A,FMOD,KRT7,PRPH,COL14A1,AKAP9,FBLN5,EMILIN1,EFEMP2,HOOK1,FKBP10
GO:0008380	RNA splicing	-8.09123	-4.78455	30/387	2521,3276,3958,5411,6431,7072,7375,8996,9295,9984,9991,10421,11066,26576,27332,51428,51747,54496,55015,55660,56259,59286,80004,83707,84081,84292,94104,140890,151987,199746,5566,27254,468,2034,63935,83594,115708	FUS,PRMT1,LGALS3,PNN,SRSF6,TIA1,USP4,NOL3,SRSF11,THOC1,PTBP3,CD2BP2,SNRNP35,SRPK3,ZNF638,DDX41,LUC7L3,PRMT7,PRPF39,PRPF40A,CTNNBL1,UBL5,ESRP2,TRPT1,NSRP1,WDR83,PAXBP1,SREK1,PPP4R2,U2AF1L4,PRKACA,CSDC2,ATF4,EPAS1,PCIF1,NUDT12,TRMT61A
GO:0035239	tube morphogenesis	-7.45199	-4.27502	40/663	25,207,347,688,1284,1512,2034,2185,2263,3169,3248,3611,4162,4776,5216,5241,5566,5578,5728,6722,7070,7422,7857,8323,9620,11082,27286,30008,51676,54910,57007,60681,65009,79191,79977,80004,80199,83700,84445,130497	ABL1,AKT1,APOD,KLF5,COL4A2,CTSH,EPAS1,PTK2B,FGFR2,FOXA1,HPGD,ILK,MCAM,NFATC4,PFN1,PGR,PRKACA,PRKCA,PTEN,SRF,THY1,VEGFA,SCG2,FZD6,CELSR1,ESM1,SRPX2,EFEMP2,ASB2,SEMA4C,ACKR3,FKBP10,NDRG4,IRX3,GRHL2,ESRP2,FUZ,JAM3,LZTS2,OSR1
GO:0060341	regulation of cellular localization	-7.17097	-4.07584	42/733	60,142,207,347,999,1173,2010,2770,3301,3566,3799,3958,4130,4641,5300,5566,5728,6526,6844,7305,7327,7514,9482,9572,9638,9648,9847,10857,10938,11267,23479,29098,30846,50632,51024,55022,55432,59286,65009,84445,118426,127933,322,5213,8736,23086,85459,5066,9607,54602	ACTB,PARP1,AKT1,APOD,CDH1,AP2M1,EMD,GNAI1,DNAJA1,IL4R,KIF5B,LGALS3,MAP1A,MYO1C,PIN1,PRKACA,PTEN,SLC5A3,VAMP2,TYROBP,UBE2G2,XPO1,STX8,NR1D1,FEZ1,GCC2,C2CD5,PGRMC1,EHD1,SNF8,ISCU,RANGRF,EHD2,CALY,FIS1,PID1,YOD1,UBL5,NDRG4,LZTS2,BORCS5,UHMK1,APBB1,PFKM,MYOM1,EXPH5,CEP295,PAM,CARTPT,NDFIP2
GO:0031589	cell-substrate adhesion	-7.07906	-4.05321	19/189	25,558,967,2185,3611,3897,4811,6366,6722,7070,7148,7205,7450,7791,8910,10516,11117,56672,83700	ABL1,AXL,CD63,PTK2B,ILK,L1CAM,NID1,CCL21,SRF,THY1,TNXB,TRIP6,VWF,ZYX,SGCE,FBLN5,EMILIN1,AKIP1,JAM3
GO:0080135	regulation of cellular response to stress	-6.89364	-3.94123	41/723	25,60,142,207,468,1032,2067,2122,2185,2521,3276,3301,3489,4487,4780,5728,5932,6366,6604,7070,7422,8996,9984,10488,10516,22925,26973,54465,54910,55074,55161,57007,59341,64844,79085,80303,84883,138151,146760,151987,283899,4683,6778,25849,79035,79977	ABL1,ACTB,PARP1,AKT1,ATF4,CDKN2D,ERCC1,MECOM,PTK2B,FUS,PRMT1,DNAJA1,IGFBP6,MSX1,NFE2L2,PTEN,RBBP8,CCL21,SMARCD3,THY1,VEGFA,NOL3,THOC1,CREB3,FBLN5,PLA2R1,CHORDC1,ETAA1,SEMA4C,OXR1,TMEM33,ACKR3,TRPV4,MARCHF7,SLC25A23,EFHD1,AIFM2,NACC2,RTN4RL1,PPP4R2,INO80E,NBN,STAT6,PARM1,NABP2,GRHL2
GO:0010811	positive regulation of cell-substrate adhesion	-6.85794	-3.94123	15/122	25,402,2185,3611,4653,4811,4852,5881,6237,6366,7070,7422,11117,30008,51144,347,5728,7094,8861,10982,4641,5566,7162,10211,27286,57463,79191	ABL1,ARL2,PTK2B,ILK,MYOC,NID1,NPY,RAC3,RRAS,CCL21,THY1,VEGFA,EMILIN1,EFEMP2,HSD17B12,APOD,PTEN,TLN1,LDB1,MAPRE2,MYO1C,PRKACA,TPBG,FLOT1,SRPX2,AMIGO1,IRX3
GO:2001233	regulation of apoptotic signaling pathway	-6.81169	-3.91712	27/370	142,207,1032,1512,2730,2771,3301,3958,4487,4722,4776,4780,5607,5728,7314,7857,8682,8996,10488,51024,51079,57007,64844,83596,114971,138151,246330,25,1608,2122,2203,3276,4653,5300,6425,7345,9572,9984,10318,11117,55075,59338,78986,112464,113791,143686,6657,7422	PARP1,AKT1,CDKN2D,CTSH,GCLM,GNAI2,DNAJA1,LGALS3,MSX1,NDUFS3,NFATC4,NFE2L2,MAP2K5,PTEN,UBB,SCG2,PEA15,NOL3,CREB3,FIS1,NDUFA13,ACKR3,MARCHF7,BCL2L12,PTPMT1,NACC2,PELI3,ABL1,DGKG,MECOM,FBP1,PRMT1,MYOC,PIN1,SFRP5,UCHL1,NR1D1,THOC1,TNIP1,EMILIN1,UACA,PLEKHA1,DUSP26,CAVIN3,PIK3IP1,SESN3,SOX2,VEGFA
GO:0120035	regulation of plasma membrane bounded cell projection organization	-6.73316	-3.86221	37/625	25,207,688,818,1608,1809,2185,2596,2803,3897,4134,4776,4780,4920,5216,5217,5728,6366,6722,7070,7422,8153,9638,10498,10801,10938,23224,23413,23500,25987,26751,54910,57463,59341,65009,80199,146760,1031,1032,2203,3487,4487,4722,5607,6446,10516,10591,51079,147906,274,3572,3611,4653,4821,5881,6604,7133,7305,9572,2263,4692,51052,407014,7162,27286,10723	ABL1,AKT1,KLF5,CAMK2G,DGKG,DPYSL3,PTK2B,GAP43,GOLGA4,L1CAM,MAP4,NFATC4,NFE2L2,ROR2,PFN1,PFN2,PTEN,CCL21,SRF,THY1,VEGFA,RND2,FEZ1,CARM1,SEPTIN9,EHD1,SYNE2,NCS1,DAAM2,TSKU,SH3YL1,SEMA4C,AMIGO1,TRPV4,NDRG4,FUZ,RTN4RL1,CDKN2C,CDKN2D,FBP1,IGFBP4,MSX1,NDUFS3,MAP2K5,SGK1,FBLN5,DNPH1,NDUFA13,DACT3,BIN1,IL6ST,ILK,MYOC,NKX2-2,RAC3,SMARCD3,TNFRSF1B,TYROBP,NR1D1,FGFR2,NDN,PRLH,MIR25,TPBG,SRPX2,SLC12A7
GO:0060537	muscle tissue development	-6.61528	-3.78572	24/309	688,905,1465,2010,2263,2280,3276,4209,4487,4637,5239,5728,6722,6840,7422,8506,10529,26576,30008,51676,65009,79191,130497,205428,2767,2997,3611,4776,5066,5607,6604,7133,9260,9782,11117,22980,79977	KLF5,CCNT2,CSRP1,EMD,FGFR2,FKBP1A,PRMT1,MEF2D,MSX1,MYL6,PGM5,PTEN,SRF,SVIL,VEGFA,CNTNAP1,NEBL,SRPK3,EFEMP2,ASB2,NDRG4,IRX3,OSR1,DIPK2A,GNA11,GYS1,ILK,NFATC4,PAM,MAP2K5,SMARCD3,TNFRSF1B,PDLIM7,MATR3,EMILIN1,TCF25,GRHL2
GO:0032535	regulation of cellular component size	-6.51951	-3.70292	26/359	25,119,274,822,1173,2185,2647,2803,3897,5216,5217,5728,6366,6369,6722,6840,7422,8153,10723,23500,25802,51474,54785,54910,59341,118426,389,402,2770,4130,4653,5066,5881,9620,10142,10788,10982,26054,29085,29098,83700,85360,85459,1809,2067,3958,5578,7070,7162,10211,10801,11117,11267,27286,50632,57463,79191,80199,2730,4883,7148,30008,142,6403,7067,207,347,4134,4683,4776,7133,8996,9638,10493,10498,1085…	ABL1,ADD2,BIN1,CAPG,AP2M1,PTK2B,BLOC1S1,GOLGA4,L1CAM,PFN1,PFN2,PTEN,CCL21,CCL24,SRF,SVIL,VEGFA,RND2,SLC12A7,DAAM2,LMOD1,LIMA1,BORCS6,SEMA4C,TRPV4,BORCS5,RHOC,ARL2,GNAI1,MAP1A,MYOC,PAM,RAC3,CELSR1,AKAP9,IQGAP2,MAPRE2,SENP6,PHPT1,RANGRF,JAM3,SYDE1,CEP295,DPYSL3,ERCC1,LGALS3,PRKCA,THY1,TPBG,FLOT1,SEPTIN9,EMILIN1,SNF8,SRPX2,CALY,AMIGO1,IRX3,FUZ,GCLM,NPR3,TNXB,EFEMP2,PARP1,SELP,THRA,AKT1,APOD,MAP4,NBN…
GO:0009611	response to wounding	-6.44145	-3.66576	29/435	60,309,347,389,558,1465,1543,1608,1809,2263,2596,3611,4162,6657,6722,7076,7094,7305,7422,7450,8323,8996,10398,11234,25987,26127,60681,84292,146760,2771,4780,4883,5066,5566,7392,7432,11117,59341,84034,25,688,2067,2185,2280,2730,3956,4683,4791,4852,5169,6366,6778,6844,9580,100133941	ACTB,ANXA6,APOD,RHOC,AXL,CSRP1,CYP1A1,DGKG,DPYSL3,FGFR2,GAP43,ILK,MCAM,SOX2,SRF,TIMP1,TLN1,TYROBP,VEGFA,VWF,FZD6,NOL3,MYL9,HPS5,TSKU,FGFR1OP2,FKBP10,WDR83,RTN4RL1,GNAI2,NFE2L2,NPR3,PAM,PRKACA,USF2,VIP,EMILIN1,TRPV4,EMILIN2,ABL1,KLF5,ERCC1,PTK2B,FKBP1A,GCLM,LGALS1,NBN,NFKB2,NPY,ENPP3,CCL21,STAT6,VAMP2,SOX13,CD24

## Sheet: skin
Table S6 The biological processes of DEGs in 12 organs
Table S6I The biological processes of DEGs in skin
Term	Description	Log(P)	Log(q-value)	InTerm_InList	Genes	Symbols
GO:0006412	translation	-3.22475	0	3/369	6206,25873,51023	RPS12,RPL36,MRPS18C
GO:0043043	peptide biosynthetic process	-3.13571	0	3/396	6206,25873,51023	RPS12,RPL36,MRPS18C
GO:0043604	amide biosynthetic process	-2.81649	0	3/511	6206,25873,51023	RPS12,RPL36,MRPS18C
GO:0006518	peptide metabolic process	-2.77344	0	3/529	6206,25873,51023	RPS12,RPL36,MRPS18C
GO:0034645	cellular macromolecule biosynthetic process	-2.34587	0	3/749	6206,25873,51023	RPS12,RPL36,MRPS18C
GO:0043603	cellular amide metabolic process	-2.27818	0	3/792	6206,25873,51023	RPS12,RPL36,MRPS18C
GO:0008015	blood circulation	-3.10433	0	3/406	2006,3778,8862	ELN,KCNMA1,APLN
GO:0003013	circulatory system process	-2.85109	0	3/497	2006,3778,8862	ELN,KCNMA1,APLN
GO:0044057	regulation of system process	-2.65301	0	3/583	3778,8862,221476	KCNMA1,APLN,PI16
GO:0048598	embryonic morphogenesis	-2.66794	0	3/576	581,3205,8862	BAX,HOXA9,APLN
GO:0001775	cell activation	-2.52471	0	3/647	581,865,3205	BAX,CBFB,HOXA9
GO:0008285	negative regulation of cell population proliferation	-2.28739	0	3/786	581,8862,22809	BAX,APLN,ATF5
GO:0045596	negative regulation of cell differentiation	-2.43005	0	3/699	865,3205,221476	CBFB,HOXA9,PI16

## Sheet: spleen
Table S6 The biological processes of DEGs in 12 organs
Table S6J The biological processes of DEGs in spleen
Term	Description	Log(P)	Log(q-value)	InTerm_InList	Genes	Symbols
GO:0034976	response to endoplasmic reticulum stress	-8.21361	-4.16657	8/219	2081,7060,9601,9709,11153,27248,168620,192683,2896,5187,6696	ERN1,THBS4,PDIA4,HERPUD1,FICD,ERLEC1,BHLHA15,SCAMP5,GRN,PER1,SPP1
GO:0031667	response to nutrient levels	-4.79319	-1.59124	7/446	123,1026,2350,4353,5166,6696,168620,2081,3488,8993,54855	PLIN2,CDKN1A,FOLR2,MPO,PDK4,SPP1,BHLHA15,ERN1,IGFBP5,PGLYRP1,TENT5C
GO:0034103	regulation of tissue remodeling	-4.72782	-1.55584	4/86	5166,6696,7060,10457,6385,1026,5209	PDK4,SPP1,THBS4,GPNMB,SDC4,CDKN1A,PFKFB3
GO:0002695	negative regulation of leukocyte activation	-4.56584	-1.48793	5/193	2896,3958,6385,8993,10457,566,3488,4267,7060,1026,3827,197,192683	GRN,LGALS3,SDC4,PGLYRP1,GPNMB,AZU1,IGFBP5,CD99,THBS4,CDKN1A,KNG1,AHSG,SCAMP5
GO:0051047	positive regulation of secretion	-3.6439	-0.967929	5/303	6279,6385,6696,56729,192683,123,1026	S100A8,SDC4,SPP1,RETN,SCAMP5,PLIN2,CDKN1A
GO:0009725	response to hormone	-3.37872	-0.77101	7/753	1508,3283,3488,5166,6696,10603,56729,4353	CTSB,HSD3B1,IGFBP5,PDK4,SPP1,SH2B2,RETN,MPO
GO:0042445	hormone metabolic process	-3.31894	-0.749017	4/199	1508,3283,6696,59342,56729	CTSB,HSD3B1,SPP1,SCPEP1,RETN
GO:0051346	negative regulation of hydrolase activity	-3.24219	-0.72663	5/371	197,1508,3827,3958,11153,6279,6280,6385,1026	AHSG,CTSB,KNG1,LGALS3,FICD,S100A8,S100A9,SDC4,CDKN1A
GO:0019730	antimicrobial humoral response	-2.94606	-0.532484	3/112	566,6280,8993,716	AZU1,S100A9,PGLYRP1,C1S
GO:0002252	immune effector process	-2.93747	-0.528918	5/434	566,716,2896,4353,57379	AZU1,C1S,GRN,MPO,AICDA
GO:0051051	negative regulation of transport	-2.76901	-0.398661	5/474	3958,7881,27248,28954,192683,5187	LGALS3,KCNAB1,ERLEC1,REM1,SCAMP5,PER1
GO:0001934	positive regulation of protein phosphorylation	-2.65122	-0.324337	6/741	566,1026,2081,6385,7060,10457	AZU1,CDKN1A,ERN1,SDC4,THBS4,GPNMB
GO:1903034	regulation of response to wounding	-2.43062	-0.179461	3/170	2896,3827,6696,8993	GRN,KNG1,SPP1,PGLYRP1
GO:1901136	carbohydrate derivative catabolic process	-2.43062	-0.179461	3/170	8993,51816,57379,2081,6696	PGLYRP1,ADA2,AICDA,ERN1,SPP1

[truncated: 2 more sheets: large_intestine, small_intestine]
