# Supplementary material for: Multi-omic Analyses Shed Light on The Genetic Control of High-altitude Adaptation in Sheep
Source: Genomics Proteomics Bioinformatics. 2024 Apr 2;22(2):qzae030. doi: 10.1093/gpbjnl/qzae030 (PMC12016566; doi:10.1093/gpbjnl/qzae030)
Supplement: qzae030_Supplementary_Data [file qzae030_supplementary_data.zip › Table S7-done.xlsx]

## Sheet: Sheet1
Table S7 Primers were used in this study
No.	Sequence	Reference genome	Strand	Region	Product size (bp)
1	ATCTTGGCGCTACTGTCTCG	ARS-UI_Ramb_v2.0	+	47958996	811
	GCTTTGACTGCCATGTTGGG	ARS-UI_Ramb_v2.0	-	47959807
2	TTTCTGCATCCAGACGCACT	ARS-UI_Ramb_v2.0	+	47981758	549
	TATTGTCACGGGCCTTCACC	ARS-UI_Ramb_v2.0	-	47982307
3	AACCATGCTAGCAGCATCCA	ARS-UI_Ramb_v2.0	+	47994364	686
	CAGTGACAGCACTTTGTGGC	ARS-UI_Ramb_v2.0	-	47995050
4	AGGAAAGCACTGGATCTGCC	ASM2241677v1	+	48103760	690
	TTGCTCCTCTCCCAAGTTCC	ASM2241677v1	-	48104450
5	CTGTTACCCTCGCAGTCTTGT	ASM2241677v1	+	48114768	1376
	CCTTCTCATCCACCCTAGCC	ASM2241677v1	-	48116114
6	GGGGACTTGTCCAATGCTGA	ASM2241677v1	+	48140903	883
	TCGGTGAGGGCATTAACCAC	ASM2241677v1	-	48129075
