# Supplementary material for: Multi-omic Analyses Shed Light on The Genetic Control of High-altitude Adaptation in Sheep
Source: Genomics Proteomics Bioinformatics. 2024 Apr 2;22(2):qzae030. doi: 10.1093/gpbjnl/qzae030 (PMC12016566; doi:10.1093/gpbjnl/qzae030)
Supplement: qzae030_Supplementary_Data [file qzae030_supplementary_data.zip › Table S8-done.xlsx]

## Sheet: Sheet1
Table S8 The genotypic frequency of the haplotype A in each sheep population
Sample location	Population size	Altitude (m)	Haplotype A	Non-haplotype A
Gaize	9	4700	1	0
Anwang	10	4030	1	0
Duoma	10	4500	1	0
Nima	10	5000	0.9	0.1
Tan sheep	10	1240	0.6	0.4
Tong sheep	10	329	0.6	0.4
Hu sheep	10	10	0	1
