# Supplementary material for: Multi-omic Analyses Shed Light on The Genetic Control of High-altitude Adaptation in Sheep
Source: Genomics Proteomics Bioinformatics. 2024 Apr 2;22(2):qzae030. doi: 10.1093/gpbjnl/qzae030 (PMC12016566; doi:10.1093/gpbjnl/qzae030)
Supplement: qzae030_Supplementary_Data [file qzae030_supplementary_data.zip › Table S9-done.xlsx]

## Sheet: Sheet1
Table S9 The genotypic frequency of the haplotype B in each sheep population
Sample location	Population size	Altitude (m)	Haplotype B	Non-haplotype B
Gaize	9	4700	0.1111	0.8889
Anwang	10	4030	0	1
Duoma	10	4500	0.4	0.6
Nima	10	5000	0.3	0.7
Tan sheep	10	1240	1	0
Tong sheep	10	329	1	0
Hu sheep	10	10	0.7	0.3
