# Supplementary material for: Multi-omic Analyses Shed Light on The Genetic Control of High-altitude Adaptation in Sheep
Source: Genomics Proteomics Bioinformatics. 2024 Apr 2;22(2):qzae030. doi: 10.1093/gpbjnl/qzae030 (PMC12016566; doi:10.1093/gpbjnl/qzae030)
Supplement: qzae030_Supplementary_Data [file qzae030_supplementary_data.zip › Table S10-done.xlsx]

## Sheet: Sheet1
Table S10 O2 affinity (P50, mmHg), Hill’s cooperativity coefficients (n50), and Bohr factors of haplotypes A and B hemoglobins
	Conditions	P50 (mmHg)	Hill coeff. (n50)	logP50 (mmHg)	Cofactor effect	Φ	ΔH' (kJ/mol O2)
Haplotype A	stripped	18.65 ± 0.18	2.45 ± 0.03	1.27	n.d.	- 0.32	- 4.68
	KCl	24.75 ± 0.40	2.59 ± 0.05	1.39	0.12	n.d.	n.d.
	DPG	21.25 ± 0.27	2.55 ± 0.04	1.33	0.06	n.d.	n.d.
	KCl + DPG	27.65 ± 0.50	2.57 ± 0.05	1.44	0.17	- 0.10	- 17.94
Haplotype B	stripped	26.64 ± 0.10	2.69 ± 0.02	1.43	n.d.	- 0.24	- 5.77
	KCl	29.23 ± 0.34	2.65 ± 0.07	1.47	0.04	n.d.	n.d.
	DPG	27.35 ± 0.31	2.66 ± 0.06	1.44	0.01	n.d.	n.d.
	KCl + DPG	32.52 ± 0.30	2.71 ± 0.07	1.51	0.08	- 0.18	- 4.84
Note: ΔH': the overall heats of oxygenation excluding the heat of solution of O2 (ΔHsol ≈ - 12.6 kJ/mol O2). There are the O2 affinities (P50, mmHg) and Hill’s cooperativity coefficients (n50) for haplotypes A and B hemoglobins in the absence (stripped) and presence of 0.1 M KCl or/and 0.2 mM DPG at 37°C, pH 7.4. Bohr factors (Φ) were measured at pH 6.9 and pH 7.4 at 37°C. The overall enthalpy of…
