# Supplementary material for: Multi-omic Analyses Shed Light on The Genetic Control of High-altitude Adaptation in Sheep
Source: Genomics Proteomics Bioinformatics. 2024 Apr 2;22(2):qzae030. doi: 10.1093/gpbjnl/qzae030 (PMC12016566; doi:10.1093/gpbjnl/qzae030)
Supplement: qzae030_Supplementary_Data [file qzae030_supplementary_data.zip › Table S1-done.xlsx]

## Sheet: Sheet1
Table S1 Summary of the information of 77 sheep newly sequenced in this study
Sample_ID	Accession ID	Description	Breed	Depth	Elevation (m)
S_KM_1	SAMC1246490	Kangma County, Tibet, China	Tibetan sheep	21.115	5282
S_KM_10	SAMC1246491	Kangma County, Tibet, China	Tibetan sheep	22.4311	5282
S_KM_12	SAMC1246492	Kangma County, Tibet, China	Tibetan sheep	17.2054	5282
S_KM_14	SAMC1246493	Kangma County, Tibet, China	Tibetan sheep	16.6455	5282
S_KM_21	SAMC1246494	Kangma County, Tibet, China	Tibetan sheep	16.9543	5282
S_KM_23	SAMC1246495	Kangma County, Tibet, China	Tibetan sheep	19.4032	5282
S_KM_26	SAMC1246496	Kangma County, Tibet, China	Tibetan sheep	20.9127	5282
S_KM_28	SAMC1246497	Kangma County, Tibet, China	Tibetan sheep	26.0034	5282
S_KM_32	SAMC1246498	Kangma County, Tibet, China	Tibetan sheep	16.7848	5282
S_KM_6	SAMC1246499	Kangma County, Tibet, China	Tibetan sheep	18.5331	5282
S_NM_71	SAMC1246500	Nima County, Tibet, China	Tibetan sheep	21.9464	5000
S_NM_72	SAMC1246501	Nima County, Tibet, China	Tibetan sheep	16.3635	5000
S_NM_74	SAMC1246502	Nima County, Tibet, China	Tibetan sheep	17.3214	5000
S_NM_75	SAMC1246503	Nima County, Tibet, China	Tibetan sheep	16.8991	5000
S_NM_755	SAMC1246504	Nima County, Tibet, China	Tibetan sheep	19.9323	5000
S_NM_77	SAMC1246505	Nima County, Tibet, China	Tibetan sheep	24.9672	5000
S_NM_78	SAMC1246506	Nima County, Tibet, China	Tibetan sheep	17.3033	5000
S_NM_785	SAMC1246507	Nima County, Tibet, China	Tibetan sheep	23.0547	5000
S_NM_79	SAMC1246508	Nima County, Tibet, China	Tibetan sheep	21.3482	5000
S_NM_80	SAMC1246509	Nima County, Tibet, China	Tibetan sheep	19.2356	5000
S_GB_51	SAMC1246510	Gangba County, Tibet, China	Tibetan sheep	21.4912	4700
S_GB_52	SAMC1246511	Gangba County, Tibet, China	Tibetan sheep	25.1737	4700
S_GB_53	SAMC1246512	Gangba County, Tibet, China	Tibetan sheep	18.9893	4700
S_GB_54	SAMC1246513	Gangba County, Tibet, China	Tibetan sheep	24.382	4700
S_GB_55	SAMC1246514	Gangba County, Tibet, China	Tibetan sheep	19.6471	4700
S_GB_56	SAMC1246515	Gangba County, Tibet, China	Tibetan sheep	38.4917	4700
S_GB_575	SAMC1246516	Gangba County, Tibet, China	Tibetan sheep	22.5561	4700
S_GB_58	SAMC1246517	Gangba County, Tibet, China	Tibetan sheep	22.552	4700
S_GB_59	SAMC1246518	Gangba County, Tibet, China	Tibetan sheep	22.0883	4700
S_GB_605	SAMC1246519	Gangba County, Tibet, China	Tibetan sheep	24.6747	4700
S_GZ_11	SAMC1246520	Gaize County, Tibet, China	Tibetan sheep	18.2994	4700
S_GZ_12	SAMC1246521	Gaize County, Tibet, China	Tibetan sheep	18.9828	4700
S_GZ_13	SAMC1246522	Gaize County, Tibet, China	Tibetan sheep	18.4159	4700
S_GZ_14	SAMC1246523	Gaize County, Tibet, China	Tibetan sheep	19.3209	4700
S_GZ_15	SAMC1246524	Gaize County, Tibet, China	Tibetan sheep	18.6141	4700
S_GZ_16	SAMC1246525	Gaize County, Tibet, China	Tibetan sheep	21.8093	4700
S_GZ_17	SAMC1246526	Gaize County, Tibet, China	Tibetan sheep	19.9392	4700
S_GZ_18	SAMC1246527	Gaize County, Tibet, China	Tibetan sheep	19.6932	4700
S_GZ_19	SAMC1246528	Gaize County, Tibet, China	Tibetan sheep	20.6146	4700
S_GZ_20	SAMC1246529	Gaize County, Tibet, China	Tibetan sheep	21.3366	4700
CNOA-TIB-DM01	SAMC1246530	Duoma County, Tibet, China	Tibetan sheep	28.6965	4470
CNOA-TIB-DM02	SAMC1246531	Duoma County, Tibet, China	Tibetan sheep	24.187	4470
CNOA-TIB-DM03	SAMC1246532	Duoma County, Tibet, China	Tibetan sheep	20.9842	4470
CNOA-TIB-DM04	SAMC1246533	Duoma County, Tibet, China	Tibetan sheep	21.882	4470
CNOA-TIB-DM05	SAMC1246534	Duoma County, Tibet, China	Tibetan sheep	25.9934	4470
CNOA-TIB-DM06	SAMC1246535	Duoma County, Tibet, China	Tibetan sheep	20.4603	4470
CNOA-TIB-DM07	SAMC1246536	Duoma County, Tibet, China	Tibetan sheep	18.2208	4470
CNOA-TIB-DM08	SAMC1246537	Duoma County, Tibet, China	Tibetan sheep	21.771	4470
CNOA-TIB-DM09	SAMC1246538	Duoma County, Tibet, China	Tibetan sheep	26.8738	4470
CNOA-TIB-DM10	SAMC1246539	Duoma County, Tibet, China	Tibetan sheep	20.9685	4470
CNOA-TIB-NM01	SAMC1246540	Nima County, Tibet, China	Tibetan sheep	20.1479	4470
CNOA-TIB-NM02	SAMC1246541	Nima County, Tibet, China	Tibetan sheep	25.7348	4470
CNOA-TIB-NM03	SAMC1246542	Nima County, Tibet, China	Tibetan sheep	23.7936	4470
CNOA-TIB-NM04	SAMC1246543	Nima County, Tibet, China	Tibetan sheep	23.6618	4470
CNOA-TIB-AW01	SAMC1246544	Awang County, Tibet, China	Tibetan sheep	20.7357	3000
CNOA-TIB-AW02	SAMC1246545	Awang County, Tibet, China	Tibetan sheep	19.3046	3000
CNOA-TIB-AW03	SAMC1246546	Awang County, Tibet, China	Tibetan sheep	21.0911	3000
CNOA-TIB-AW04	SAMC1246547	Awang County, Tibet, China	Tibetan sheep	17.8115	3000
CNOA-TIB-AW05	SAMC1246548	Awang County, Tibet, China	Tibetan sheep	21.2437	3000
CNOA-TIB-AW06	SAMC1246549	Awang County, Tibet, China	Tibetan sheep	19.0531	3000
CNOA-TIB-AW07	SAMC1246550	Awang County, Tibet, China	Tibetan sheep	19.3983	3000
CNOA-TIB-AW08	SAMC1246551	Awang County, Tibet, China	Tibetan sheep	22.0406	3000
CNOA-TIB-AW09	SAMC1246552	Awang County, Tibet, China	Tibetan sheep	19.8068	3000
CNOA-TIB-AW10	SAMC1246553	Awang County, Tibet, China	Tibetan sheep	18.8718	3000
S_NP_10	SAMC1246554	Lanping County, Yunnan, China	Lanping sheep	23.0253	1600
S_NP_118	SAMC1246555	Lanping County, Yunnan, China	Lanping sheep	22.002	1600
S_NP_144	SAMC1246556	Lanping County, Yunnan, China	Lanping sheep	22.0899	1600
S_NP_152	SAMC1246557	Lanping County, Yunnan, China	Lanping sheep	19.5128	1600
S_NP_164	SAMC1246558	Lanping County, Yunnan, China	Lanping sheep	22.9771	1600
S_NP_23	SAMC1246559	Lanping County, Yunnan, China	Lanping sheep	15.2318	1600
S_NP_4	SAMC1246560	Lanping County, Yunnan, China	Lanping sheep	20.7627	1600
S_NP_5	SAMC1246561	Lanping County, Yunnan, China	Lanping sheep	26.5859	1600
S_NP_7	SAMC1246562	Lanping County, Yunnan, China	Lanping sheep	24.2362	1600
S_NP_96	SAMC1246563	Lanping County, Yunnan, China	Lanping sheep	22.9851	1600
s2_PAN	SAMC1246564	Xinjiang, China	Argali sheep	33.2619	960
CNOA-SX-HU01	SAMC1246565	Guanzhong, China	Hu sheep	17.6448	500
CNOA-SX-HU03	SAMC1246566	Guanzhong, China	Hu sheep	20.908	500
